# Supplementary material for: Causal Relationship between Immune Cells and Gynecological Cancers through Bidirectional and Multivariable Mendelian Randomization Analyses
Source: J Cancer. 2024 Feb 4;15(7):1880–9. doi: 10.7150/jca.92627 (PMC10905409; doi:10.7150/jca.92627)
Supplement: Supplementary file 2 — Supplementary tables. [file jcav15p1880s2.xlsx]

## Sheet: Tables captions and titles
	Contents	Description
	Table S1	Formulae for F-value and R2.
	Table S2	The selected instrumental variables of 731 immune traits.
	Table S3	The GWAS data source of gynecological malignancies.
	Table S4	The relationship investigation between immunophenotypes and ovarian cancer using MR analysis.
	Table S5	MR analysis was used to investigate the link between immunophenotypes and cervical carcinoma in situ.
	Table S6	MR analysis for the causal effect of immunophenotypes on breast cancer.
	Table S7	Reverse causality inference between three positive findings and breast cancer.
	Table S8	Disease-associated snp selected by phenoscanner to exclude confounding factors.
	Table S9	Multivariable MR to identify and prioritize causal immune cells in breast cancer.
	Table S10	Colocalization analysis of genetic variants between key immune cells and breast cancer.

## Sheet: Table S1
Table S1 The formula used to calculate R2 and F statistic between exposure and outcome.
The formula used to calculate R2 and F statistic between exposure and outcome[1].
Description							Formula
F statistic
Table S9
References:[1] Pierce BL, Ahsan H, Vanderweele TJ. Power and instrument strength requirements for Mendelian randomization studies using multiple genetic variants. Int J Epidemiol. 2011 Jun;40(3):740-52. doi: 10.1093/ije/dyq151. Epub 2010 Sep 2. PMID: 20813862; PMCID: PMC3147064. * N: the sample size of the GWASs. k：the number of the SNPs (instrumental variants). R2: the instrumental variable expl…

## Sheet: Table S2
Table S2 The selected instrumental variables of 731 immune traits and 486 metabolites.
731 immune traits	8926 SNPs
SNP	pos.exposure	beta.exposure	se.exposure	id.exposure	effect_allele.exposure	other_allele.exposure	eaf.exposure	R2	F	MAF
rs17405603	144608340	0.1542	0.02757	ebi-a-GCST90001391	T	A	0.284	0.00847917	31.2649	0.284
rs72952600	114522609	0.49	0.1045	ebi-a-GCST90001391	G	C	0.0142	0.00597466	21.9747	0.0142
rs9265870	31312892	0.1454	0.03049	ebi-a-GCST90001391	G	A	0.4718	0.00617844	22.7288	0.4718
rs10226722	68025695	0.1184	0.0256	ebi-a-GCST90001391	C	T	0.6006	0.00581363	21.3789	0.3994
rs2450220	119323401	-0.152	0.03167	ebi-a-GCST90001391	T	C	0.816	0.00625779	23.0226	0.184
rs140191306	2570753	0.4421	0.09364	ebi-a-GCST90001391	T	C	0.0179	0.0060567	22.2782	0.0179
rs11068290	110228055	0.3904	0.08097	ebi-a-GCST90001391	T	C	0.0231	0.00631504	23.2345	0.0231
rs73426855	77637123	-0.174	0.03482	ebi-a-GCST90001391	C	T	0.1471	0.0067802	24.9576	0.1471
rs148496020	51092001	-0.4088	0.08921	ebi-a-GCST90001391	A	T	0.0193	0.00570775	20.9873	0.0193
rs12036556	99149370	0.3487	0.07421	ebi-a-GCST90001392	T	C	0.0265	0.00600286	22.0669	0.0265
rs1294253	233503875	-0.1382	0.02658	ebi-a-GCST90001392	C	T	0.7254	0.00734007	27.019	0.2746
rs733555	16464227	-0.1396	0.02714	ebi-a-GCST90001392	T	G	0.2637	0.00718478	26.4432	0.2637
rs140380950	105587803	-0.3568	0.06296	ebi-a-GCST90001392	C	T	0.0368	0.00870795	32.0983	0.0368
rs76112278	15915069	-0.4579	0.08605	ebi-a-GCST90001392	A	G	0.0194	0.00768569	28.301	0.0194
rs7667070	38379833	-0.2956	0.06254	ebi-a-GCST90001392	C	T	0.0361	0.00607353	22.3283	0.0361
rs80330977	158276610	-0.2576	0.04422	ebi-a-GCST90001392	A	G	0.0814	0.00919677	33.9169	0.0814
rs143397127	12847391	-0.4626	0.09576	ebi-a-GCST90001392	C	T	0.0157	0.00634269	23.3241	0.0157
rs1695681	118255950	-0.1256	0.02413	ebi-a-GCST90001392	A	C	0.5309	0.00735617	27.0786	0.4691
rs16868356	102770464	0.4146	0.08532	ebi-a-GCST90001392	C	T	0.0198	0.00641734	23.6004	0.0198
rs2395904	130617819	-0.1279	0.02666	ebi-a-GCST90001392	G	T	0.2657	0.00625589	23.0029	0.2657
rs61878035	15328898	0.1453	0.03068	ebi-a-GCST90001392	A	G	0.1886	0.00609759	22.4173	0.1886
rs11159480	81466662	-0.1526	0.0323	ebi-a-GCST90001392	T	G	0.8166	0.00606812	22.3083	0.1834
rs76608654	55450479	0.2489	0.05423	ebi-a-GCST90001392	C	T	0.0494	0.00572887	21.0539	0.0494
rs12939565	38038389	-0.1364	0.02672	ebi-a-GCST90001392	T	A	0.4267	0.00707726	26.0446	0.4267
rs6835759	170328209	0.1189	0.02486	ebi-a-GCST90001393	G	A	0.4701	0.00621625	22.8625	0.4701
rs2301101	83420407	-0.187	0.03994	ebi-a-GCST90001393	G	T	0.1097	0.00595863	21.9094	0.1097
rs78269238	65673804	-0.2771	0.05349	ebi-a-GCST90001393	T	C	0.0582	0.00728497	26.8219	0.0582
rs34157595	49200947	0.1327	0.02673	ebi-a-GCST90001393	C	T	0.3154	0.00669425	24.6324	0.3154
rs329966	53070617	-0.1265	0.02461	ebi-a-GCST90001393	G	A	0.5425	0.00717309	26.4071	0.4575
rs4811007	48839604	0.1261	0.02461	ebi-a-GCST90001393	G	A	0.4837	0.00712812	26.2403	0.4837
rs78958229	39363957	0.2934	0.0591	ebi-a-GCST90001393	T	C	0.044	0.00669427	24.6325	0.044
rs17056318	158285953	-0.2225	0.04431	ebi-a-GCST90001394	C	T	0.081	0.0068496	25.2011	0.081
rs1510970	118216738	-0.1966	0.04234	ebi-a-GCST90001394	A	G	0.087	0.00586281	21.549	0.087
rs143397127	12847391	-0.4549	0.09626	ebi-a-GCST90001394	C	T	0.0157	0.0060714	22.3204	0.0157
rs2395904	130617819	-0.1253	0.0268	ebi-a-GCST90001394	G	T	0.2657	0.00594343	21.8472	0.2657
rs283340	70193536	0.1175	0.02409	ebi-a-GCST90001394	C	T	0.5621	0.00646516	23.7774	0.4379
rs116851238	33792014	-0.4319	0.08996	ebi-a-GCST90001394	T	C	0.0176	0.00626516	23.0372	0.0176
rs12799241	119980729	0.13	0.0273	ebi-a-GCST90001394	A	G	0.2619	0.0061641	22.6633	0.2619
rs75474045	72428296	0.5528	0.1063	ebi-a-GCST90001394	A	G	0.0126	0.00734282	27.0291	0.0126
rs12906621	37177413	0.1764	0.03817	ebi-a-GCST90001394	A	G	0.1091	0.00580787	21.3459	0.1091
rs12939566	38038390	-0.1486	0.02725	ebi-a-GCST90001394	T	A	0.4148	0.00806827	29.7212	0.4148
rs4792571	14931234	0.1093	0.02377	ebi-a-GCST90001394	T	G	0.4699	0.00575005	21.1322	0.4699
rs655580	53039110	0.1183	0.0239	ebi-a-GCST90001394	A	G	0.4571	0.00665682	24.487	0.4571
rs34764986	59926554	-0.2175	0.04671	ebi-a-GCST90001394	C	T	0.0699	0.00589555	21.6701	0.0699
rs1512044	188624425	0.202	0.03882	ebi-a-GCST90001395	A	G	0.1084	0.00734959	27.0616	0.1084
rs78009119	136421498	-0.4914	0.1063	ebi-a-GCST90001395	G	T	0.0137	0.00580963	21.3583	0.0137
rs2621369	32768285	0.1498	0.03155	ebi-a-GCST90001395	T	C	0.2901	0.00612676	22.5314	0.2901
rs113398446	161871755	0.1793	0.03256	ebi-a-GCST90001395	C	A	0.1687	0.00822395	30.3078	0.1687
rs80032720	32384933	0.2539	0.05434	ebi-a-GCST90001395	A	G	0.0734	0.00593439	21.8197	0.0734
rs10254361	119564205	0.1333	0.02899	ebi-a-GCST90001395	T	G	0.2404	0.00574825	21.1313	0.2404
rs77762131	96205838	0.3388	0.05748	ebi-a-GCST90001395	C	G	0.045	0.0094107	34.7229	0.045
rs10444793	44517689	-0.4608	0.09102	ebi-a-GCST90001395	A	G	0.018	0.00695974	25.6161	0.018
rs11150426	81986583	-0.1169	0.02444	ebi-a-GCST90001395	C	G	0.5386	0.00621718	22.8659	0.4614
rs181771926	52294553	-0.5276	0.1101	ebi-a-GCST90001395	A	G	0.0126	0.0062401	22.9508	0.0126
rs329966	53070617	0.1246	0.02445	ebi-a-GCST90001395	G	A	0.5425	0.00705148	25.9562	0.4575
rs73909843	49554764	-0.2138	0.04629	ebi-a-GCST90001395	C	T	0.0764	0.00579949	21.3208	0.0764
rs79207264	96406408	0.1854	0.03946	ebi-a-GCST90001396	A	G	0.1184	0.00600184	22.0632	0.1184
rs146127735	502938	0.3025	0.06424	ebi-a-GCST90001396	A	G	0.0383	0.00602847	22.1616	0.0383
rs1158784	32758761	0.174	0.03801	ebi-a-GCST90001396	T	A	0.1554	0.00569921	20.9443	0.1554
rs12216018	130514590	-0.1686	0.03603	ebi-a-GCST90001396	T	C	0.1415	0.0059537	21.8851	0.1415
rs146687492	125619694	-0.3372	0.07361	ebi-a-GCST90001396	T	G	0.0291	0.00570702	20.9732	0.0291
rs12874404	108993494	0.1363	0.02669	ebi-a-GCST90001396	G	A	0.3256	0.00708274	26.065	0.3256
rs77762131	96205838	0.3229	0.05806	ebi-a-GCST90001396	C	G	0.045	0.00838913	30.9132	0.045
rs1529727	11164067	0.1176	0.02521	ebi-a-GCST90001396	G	T	0.5581	0.00591678	21.7486	0.4419
rs62235484	41083050	0.4628	0.09388	ebi-a-GCST90001396	A	G	0.0175	0.00660324	24.2886	0.0175
rs75766272	8009985	-0.4409	0.08695	ebi-a-GCST90001397	T	C	0.0201	0.00698189	25.6982	0.0201
rs77201712	157311822	0.2907	0.06322	ebi-a-GCST90001397	C	T	0.0392	0.00574847	21.1321	0.0392
rs17006489	28304630	-0.1728	0.03779	ebi-a-GCST90001397	G	A	0.1354	0.00568503	20.8976	0.1354
rs72844588	138420154	0.2054	0.04341	ebi-a-GCST90001397	A	G	0.0913	0.00608479	22.3761	0.0913
rs45608038	73679013	0.294	0.06266	ebi-a-GCST90001397	G	A	0.0421	0.00598387	22.0027	0.0421
rs73032183	169456830	0.1675	0.03506	ebi-a-GCST90001397	C	T	0.1509	0.00620267	22.8123	0.1509
rs4710879	170426027	-0.1204	0.0253	ebi-a-GCST90001397	T	C	0.5621	0.00615468	22.6347	0.4379
rs12539793	25971860	-0.5404	0.1145	ebi-a-GCST90001397	T	C	0.0115	0.00605421	22.2629	0.0115
rs1679013	22206987	-0.1252	0.02555	ebi-a-GCST90001397	T	C	0.5945	0.00652318	23.9988	0.4055
rs1930922	93297086	-0.137	0.0295	ebi-a-GCST90001397	G	A	0.2419	0.00586298	21.5556	0.2419
rs143553941	109368119	0.5187	0.1092	ebi-a-GCST90001397	C	G	0.013	0.00613184	22.5502	0.013
rs7322292	51370899	-0.1256	0.02669	ebi-a-GCST90001397	T	C	0.3275	0.00601915	22.1332	0.3275
rs73192651	50212885	0.5551	0.08989	ebi-a-GCST90001397	T	C	0.02	0.0103202	38.1138	0.02
rs77762131	96205838	0.3067	0.05822	ebi-a-GCST90001397	C	G	0.045	0.00753139	27.7361	0.045
rs143666202	77579227	0.2759	0.0579	ebi-a-GCST90001397	A	G	0.0503	0.00617068	22.6939	0.0503
rs1596383	7993103	0.1208	0.02585	ebi-a-GCST90001397	A	G	0.6259	0.00593611	21.8261	0.3741
rs1883832	44746982	-0.1236	0.02682	ebi-a-GCST90001397	C	T	0.6318	0.00577404	21.2267	0.3682
rs4076316	167859623	-0.1331	0.02714	ebi-a-GCST90001398	A	T	0.3005	0.00653556	24.038	0.3005
rs118092259	89432719	-0.2912	0.06306	ebi-a-GCST90001398	G	T	0.0414	0.00579886	21.3126	0.0414
rs112839090	119727983	-0.1468	0.03096	ebi-a-GCST90001398	A	G	0.1972	0.00611197	22.4705	0.1972
rs12874404	108993494	0.1523	0.02639	ebi-a-GCST90001398	G	A	0.3256	0.00902768	33.2877	0.3256
rs145371905	70325772	0.4126	0.08871	ebi-a-GCST90001398	T	G	0.0194	0.00588227	21.621	0.0194
rs73192651	50212885	0.4968	0.08845	ebi-a-GCST90001398	T	C	0.02	0.00855519	31.5304	0.02
rs77762131	96205838	0.3067	0.05723	ebi-a-GCST90001398	C	G	0.045	0.00779427	28.704	0.045
rs143666202	77579227	0.268	0.05703	ebi-a-GCST90001398	A	G	0.0502	0.00600401	22.0712	0.0502
rs8014978	94936964	-0.123	0.02471	ebi-a-GCST90001398	C	T	0.5737	0.00673171	24.7644	0.4263
rs11657118	2714118	-0.1112	0.02412	ebi-a-GCST90001398	C	T	0.475	0.00578005	21.2431	0.475
rs12461001	14885525	0.1184	0.02528	ebi-a-GCST90001398	A	G	0.6291	0.0059641	21.9236	0.3709
rs6032660	44730245	-0.1345	0.02641	ebi-a-GCST90001398	A	G	0.6359	0.0070442	25.9221	0.3641
rs116473015	147859010	0.3455	0.07401	ebi-a-GCST90001399	T	C	0.029	0.00592393	21.781	0.029
rs35574803	32533246	-0.3526	0.05371	ebi-a-GCST90001399	C	T	0.0562	0.0116477	43.0742	0.0562
rs35661323	44284783	0.1158	0.02527	ebi-a-GCST90001399	T	C	0.5505	0.00570946	20.9879	0.4495
rs2250246	6553016	0.1466	0.02442	ebi-a-GCST90001399	G	A	0.5339	0.00975872	36.0196	0.4661
rs7224129	38075426	-0.1297	0.02756	ebi-a-GCST90001399	A	G	0.4751	0.00601969	22.1352	0.4751
rs11658240	80484139	-0.1678	0.03574	ebi-a-GCST90001399	G	A	0.1362	0.00599156	22.0312	0.1362
rs72897237	37553257	0.4671	0.09743	ebi-a-GCST90001399	C	T	0.0161	0.0062458	22.9719	0.0161
rs4810485	44747947	0.3898	0.02585	ebi-a-GCST90001399	G	T	0.6314	0.0585383	227.261	0.3686
rs6073079	42024537	0.1776	0.03746	ebi-a-GCST90001399	A	G	0.12	0.00610892	22.4653	0.12
rs11086984	44511627	-0.1811	0.03498	ebi-a-GCST90001399	T	C	0.1514	0.00727614	26.7892	0.1514
rs71615254	178658413	-0.3043	0.06135	ebi-a-GCST90001400	C	A	0.0406	0.00668248	24.5888	0.0406
rs9354413	67039330	0.1254	0.02726	ebi-a-GCST90001400	C	T	0.2963	0.00575324	21.1498	0.2963
rs150663332	2044843	-0.2314	0.04374	ebi-a-GCST90001400	T	C	0.0839	0.00759509	27.9725	0.0839
rs701839	102955294	0.1309	0.02785	ebi-a-GCST90001400	G	A	0.7123	0.00600466	22.0796	0.2877
rs4145212	108960188	0.1284	0.02442	ebi-a-GCST90001400	A	T	0.5405	0.00750314	27.6313	0.4595
rs3811215	22954777	-0.1332	0.02679	ebi-a-GCST90001400	T	G	0.3033	0.00671448	24.7073	0.3033
rs11638959	25171150	0.1525	0.03281	ebi-a-GCST90001400	A	G	0.1557	0.00587279	21.5918	0.1557
rs11653761	2716535	-0.1212	0.02449	ebi-a-GCST90001400	T	G	0.5919	0.00665279	24.4788	0.4081
rs62067029	38038391	-0.1669	0.0285	ebi-a-GCST90001400	T	A	0.4148	0.00929061	34.2756	0.4148
rs12461001	14885525	0.1175	0.02527	ebi-a-GCST90001400	A	G	0.6292	0.00587733	21.6087	0.3708
rs61786059	29035758	-0.1238	0.02692	ebi-a-GCST90001401	T	G	0.3135	0.00575148	21.1375	0.3135
rs7518494	217233446	0.2278	0.04884	ebi-a-GCST90001401	A	G	0.9334	0.00591525	21.743	0.0666
rs185621536	113524501	-0.3205	0.07004	ebi-a-GCST90001401	T	C	0.0312	0.00569478	20.9279	0.0312
rs72953104	41379583	0.2313	0.05018	ebi-a-GCST90001401	G	C	0.0643	0.00577786	21.235	0.0643
rs11688492	64865804	-0.1216	0.02504	ebi-a-GCST90001401	C	T	0.5196	0.00640914	23.5701	0.4804
rs114551034	66709035	-0.2787	0.05695	ebi-a-GCST90001401	A	G	0.0509	0.00650796	23.9358	0.0509
rs35574803	32533246	-0.2808	0.05393	ebi-a-GCST90001401	C	T	0.0562	0.00736069	27.0954	0.0562
rs144306835	96356983	0.3826	0.07964	ebi-a-GCST90001401	A	G	0.0234	0.00627319	23.0669	0.0234
rs112432445	4162626	0.2796	0.05583	ebi-a-GCST90001401	A	G	0.0528	0.0068134	25.0669	0.0528
rs2250246	6553016	0.1359	0.02451	ebi-a-GCST90001401	G	A	0.5341	0.00833891	30.7266	0.4659
rs421516	63135589	-0.2897	0.0627	ebi-a-GCST90001401	A	C	0.9583	0.00580533	21.3366	0.0417
rs406298	16409903	0.1135	0.0244	ebi-a-GCST90001401	G	C	0.5327	0.0058836	21.6259	0.4673
rs77126700	47313887	0.3825	0.08026	ebi-a-GCST90001401	C	T	0.0239	0.00617403	22.7001	0.0239
rs4239702	44749251	0.2841	0.02593	ebi-a-GCST90001401	C	T	0.6002	0.0317907	119.977	0.3998
rs9615714	48376963	-0.1733	0.03486	ebi-a-GCST90001401	G	A	0.1421	0.00671445	24.7004	0.1421
rs11204752	150958133	0.1189	0.02561	ebi-a-GCST90001402	C	T	0.5387	0.00585959	21.543	0.4613
rs17405603	144608340	-0.1414	0.02795	ebi-a-GCST90001402	T	A	0.2841	0.00694995	25.5798	0.2841
rs9265880	31313054	-0.1543	0.0316	ebi-a-GCST90001402	C	T	0.4717	0.00647754	23.8298	0.4717
rs2450220	119323401	0.1522	0.03212	ebi-a-GCST90001402	T	C	0.816	0.00610232	22.4409	0.184
rs140191306	2570753	-0.4624	0.09477	ebi-a-GCST90001402	T	C	0.0179	0.00646772	23.7934	0.0179
rs11068290	110228055	-0.407	0.08203	ebi-a-GCST90001402	T	C	0.0231	0.00668659	24.604	0.0231
rs114917376	51764168	0.1985	0.04285	ebi-a-GCST90001402	G	A	0.0958	0.00583382	21.4478	0.0958
rs73426855	77637123	0.1769	0.03524	ebi-a-GCST90001402	C	T	0.1471	0.00684347	25.1853	0.1471
rs115414430	36720835	0.3537	0.07458	ebi-a-GCST90001403	G	C	0.0286	0.00611442	22.4796	0.0286
rs1519526	136967396	0.1511	0.03122	ebi-a-GCST90001403	C	T	0.1957	0.00636624	23.4113	0.1957
rs7595246	238554657	0.1458	0.03118	ebi-a-GCST90001403	C	T	0.1893	0.00594521	21.8537	0.1893
rs80076964	94935625	0.481	0.1008	ebi-a-GCST90001403	C	G	0.0141	0.00618965	22.7579	0.0141
rs4076316	167859623	-0.1251	0.02725	ebi-a-GCST90001403	A	T	0.3005	0.00573164	21.0642	0.3005
rs60508745	40554169	-0.1161	0.02496	ebi-a-GCST90001403	C	T	0.5137	0.0058831	21.6241	0.4863
rs11777835	144986103	-0.1238	0.02489	ebi-a-GCST90001403	C	T	0.5715	0.00672135	24.726	0.4285
rs62521107	118851954	-0.2543	0.05357	ebi-a-GCST90001403	T	C	0.058	0.00612597	22.5223	0.058
rs2454536	53764740	-0.1356	0.02771	ebi-a-GCST90001403	C	T	0.283	0.00650736	23.9336	0.283
rs73178168	47809629	0.16	0.03344	ebi-a-GCST90001403	T	C	0.1703	0.00622286	22.8807	0.1703
rs9520836	108957063	0.1323	0.02454	ebi-a-GCST90001403	G	A	0.5044	0.00788725	29.0491	0.4956
rs11653761	2716535	-0.1273	0.02469	ebi-a-GCST90001403	T	G	0.592	0.00721875	26.5691	0.408
rs421516	63135589	-0.2923	0.06252	ebi-a-GCST90001403	A	C	0.9583	0.00594326	21.8465	0.0417
rs77741094	42362418	-0.5466	0.1111	ebi-a-GCST90001403	G	C	0.0126	0.00657717	24.1921	0.0126
rs2792563	213100225	-0.1287	0.02511	ebi-a-GCST90001404	A	G	0.5671	0.00713037	26.2559	0.4329
rs79423067	143873369	0.4869	0.1059	ebi-a-GCST90001404	T	A	0.0149	0.00574568	21.1276	0.0149
rs78804535	144419847	0.3286	0.07069	ebi-a-GCST90001404	T	C	0.0316	0.00587243	21.5964	0.0316
rs140642786	148927495	0.1711	0.03733	ebi-a-GCST90001404	A	G	0.1223	0.00571023	20.9965	0.1223
rs2019885	163177849	-0.1749	0.03747	ebi-a-GCST90001404	C	T	0.1211	0.00592092	21.7758	0.1211
rs34629	60527506	-0.2427	0.05008	ebi-a-GCST90001404	A	G	0.0633	0.00637952	23.4733	0.0633
rs61294310	5266557	0.5	0.1092	ebi-a-GCST90001404	G	A	0.0124	0.00569861	20.9535	0.0124
rs78370279	71338898	0.5592	0.1204	ebi-a-GCST90001404	G	A	0.0104	0.00586252	21.5598	0.0104
rs74326785	24549984	0.3429	0.07479	ebi-a-GCST90001404	C	T	0.0279	0.00571368	21.0092	0.0279
rs138542577	16074805	0.3534	0.06406	ebi-a-GCST90001404	C	G	0.0376	0.0082512	30.4174	0.0376
rs4458909	118447297	-0.1199	0.02567	ebi-a-GCST90001404	A	G	0.3324	0.00592871	21.8046	0.3324
rs12412378	130483163	-0.1669	0.0328	ebi-a-GCST90001404	A	C	0.1607	0.00702843	25.8778	0.1607
rs185836310	73504848	-0.257	0.05578	ebi-a-GCST90001404	C	T	0.051	0.00576969	21.2164	0.051
rs10849436	6409619	0.1576	0.0337	ebi-a-GCST90001404	A	G	0.1595	0.0059432	21.8582	0.1595
rs62012610	34006114	0.2879	0.06268	ebi-a-GCST90001404	C	G	0.0381	0.00573435	21.0857	0.0381
rs12709039	59861376	-0.1407	0.02784	ebi-a-GCST90001404	A	C	0.7365	0.006934	25.5277	0.2635
rs186329	56065534	0.154	0.03221	ebi-a-GCST90001404	C	T	0.1706	0.00621027	22.8466	0.1706
rs11089305	19729361	0.1338	0.02685	ebi-a-GCST90001404	G	A	0.2881	0.00674282	24.8191	0.2881
rs62353585	168102710	0.3653	0.07865	ebi-a-GCST90001405	C	T	0.0227	0.00586439	21.5608	0.0227
rs76709581	179574693	-0.1773	0.03843	ebi-a-GCST90001405	C	T	0.1061	0.0057867	21.2735	0.1061
rs61294310	5266557	0.5137	0.1072	ebi-a-GCST90001405	G	A	0.0124	0.00624002	22.9505	0.0124
rs74565954	24520468	0.4919	0.1035	ebi-a-GCST90001405	T	C	0.0135	0.00613866	22.5754	0.0135
rs62519719	118376967	-0.1239	0.02639	ebi-a-GCST90001405	A	G	0.2815	0.00599141	22.0306	0.2815
rs12412378	130483163	-0.16	0.03222	ebi-a-GCST90001405	A	C	0.1608	0.006698	24.6463	0.1608
rs17765677	65999760	-0.3422	0.07069	ebi-a-GCST90001405	C	T	0.0304	0.00636715	23.4211	0.0304
rs6014246	53613034	-0.1186	0.02577	ebi-a-GCST90001405	A	G	0.3112	0.00575847	21.1691	0.3112
rs4820558	21022887	0.1172	0.02408	ebi-a-GCST90001405	G	C	0.466	0.00643596	23.6758	0.466
rs75766272	8009985	-0.468	0.08646	ebi-a-GCST90001406	T	C	0.0201	0.00794823	29.2835	0.0201
rs4658141	89814066	-0.1354	0.02587	ebi-a-GCST90001406	C	T	0.3805	0.00743496	27.3783	0.3805
rs7412746	150860471	-0.138	0.02542	ebi-a-GCST90001406	T	C	0.5153	0.00799459	29.4557	0.4847
rs72635970	73868977	0.3572	0.06109	ebi-a-GCST90001406	G	T	0.0444	0.00926225	34.17	0.0444
rs72844588	138420154	0.2178	0.04314	ebi-a-GCST90001406	A	G	0.0913	0.00692172	25.4752	0.0913
rs55710170	16416145	-0.1745	0.03783	ebi-a-GCST90001406	A	G	0.1181	0.0057846	21.2657	0.1181
rs35698683	11590243	-0.2768	0.05925	ebi-a-GCST90001406	G	A	0.0447	0.00593262	21.8131	0.0447
rs77312528	36385921	-0.6233	0.1256	ebi-a-GCST90001406	G	T	0.0107	0.00668922	24.6137	0.0107
rs895377	58050530	-0.1351	0.02599	ebi-a-GCST90001406	A	G	0.3683	0.00733459	27.006	0.3683
rs690488	40183220	0.1701	0.03602	ebi-a-GCST90001406	A	C	0.8588	0.00606116	22.2886	0.1412
rs62398379	37585447	0.1256	0.0259	ebi-a-GCST90001406	C	T	0.4032	0.00638956	23.504	0.4032
rs9270558	32560667	-0.1488	0.03249	ebi-a-GCST90001406	A	G	0.5249	0.00570292	20.9637	0.4751
rs9492229	129409652	0.3141	0.06101	ebi-a-GCST90001406	C	T	0.9556	0.00719569	26.4909	0.0444
rs112570989	2866164	-0.4739	0.1022	ebi-a-GCST90001406	T	C	0.0149	0.00584522	21.4899	0.0149
rs9584780	98901269	0.3691	0.07708	ebi-a-GCST90001406	C	T	0.0257	0.00623111	22.9175	0.0257
rs76477280	50147180	0.4292	0.08807	ebi-a-GCST90001406	G	A	0.0206	0.00645249	23.737	0.0206
rs116844769	65713895	0.2839	0.05066	ebi-a-GCST90001406	A	G	0.0662	0.00851455	31.3879	0.0662
rs77762131	96205838	0.2733	0.05819	ebi-a-GCST90001406	C	G	0.045	0.00599578	22.0468	0.045
rs16867231	181050023	0.538	0.1157	ebi-a-GCST90001407	A	G	0.0108	0.00587937	21.6103	0.0108
rs2879633	53757050	-0.1301	0.02775	ebi-a-GCST90001407	A	G	0.2884	0.00597612	21.968	0.2884
rs12874404	108993494	0.173	0.02661	ebi-a-GCST90001407	G	A	0.3256	0.0114289	42.244	0.3256
rs61997631	104600920	-0.2972	0.06141	ebi-a-GCST90001407	G	C	0.0432	0.00636561	23.4089	0.0432
rs77762131	96205838	0.2713	0.05795	ebi-a-GCST90001407	C	G	0.045	0.00595924	21.9056	0.045
rs11653761	2716535	-0.1161	0.02478	ebi-a-GCST90001407	T	G	0.592	0.00596837	21.9394	0.408
rs144295598	45164171	0.6102	0.1207	ebi-a-GCST90001407	A	G	0.0103	0.00694222	25.5442	0.0103
rs9614226	44688150	-0.4235	0.08713	ebi-a-GCST90001407	G	T	0.9792	0.00642049	23.6121	0.0208
rs4658141	89814066	0.1371	0.0259	ebi-a-GCST90001408	C	T	0.3805	0.00760388	28.0051	0.3805
rs7412746	150860471	0.1312	0.02547	ebi-a-GCST90001408	T	C	0.5153	0.00720352	26.5199	0.4847
rs75766272	8009985	0.463	0.0866	ebi-a-GCST90001408	T	C	0.0201	0.00775568	28.5686	0.0201
rs72844588	138420154	-0.2131	0.04321	ebi-a-GCST90001408	A	G	0.0913	0.00660685	24.3086	0.0913
rs13421263	169182294	0.2616	0.05638	ebi-a-GCST90001408	T	C	0.0528	0.00585263	21.5173	0.0528
rs72635970	73868977	-0.3399	0.06121	ebi-a-GCST90001408	G	T	0.0444	0.00836153	30.8191	0.0444
rs77312528	36385921	0.6035	0.1258	ebi-a-GCST90001408	G	T	0.0107	0.0062538	23.0015	0.0107
rs690488	40183220	-0.1667	0.03608	ebi-a-GCST90001408	A	C	0.8588	0.00580344	21.3354	0.1412
rs895377	58050530	0.1314	0.02603	ebi-a-GCST90001408	A	G	0.3683	0.00691993	25.4686	0.3683
rs62398379	37585447	-0.1251	0.02593	ebi-a-GCST90001408	C	T	0.4032	0.00632454	23.2633	0.4032
rs9492229	129409652	-0.3012	0.06111	ebi-a-GCST90001408	C	T	0.9556	0.0065991	24.28	0.0444
rs2334904	132133144	0.1801	0.03937	ebi-a-GCST90001408	A	G	0.114	0.00568975	20.9151	0.114
rs112570989	2866164	0.4852	0.1023	ebi-a-GCST90001408	T	C	0.0149	0.00611367	22.4829	0.0149
rs76477280	50147180	-0.4222	0.08821	ebi-a-GCST90001408	G	A	0.0206	0.00622535	22.8962	0.0206
rs9584780	98901269	-0.388	0.07717	ebi-a-GCST90001408	C	T	0.0257	0.00686514	25.2656	0.0257
rs77762131	96205838	-0.2722	0.05828	ebi-a-GCST90001408	C	G	0.045	0.00592965	21.8022	0.045
rs974368	63009549	-0.1154	0.025	ebi-a-GCST90001408	A	G	0.5141	0.00579273	21.2958	0.4859
rs116844769	65713895	-0.2677	0.05076	ebi-a-GCST90001408	A	G	0.0662	0.00754811	27.7982	0.0662
rs139077655	132741527	-0.1159	0.02519	ebi-a-GCST90001409	T	C	0.382	0.00575701	21.1579	0.382
rs17056318	158285953	-0.2366	0.0457	ebi-a-GCST90001409	C	T	0.081	0.00727811	26.7892	0.081
rs35607968	67653879	0.1584	0.03419	ebi-a-GCST90001409	T	C	0.1536	0.00583665	21.4523	0.1536
rs2390504	21321670	-0.2668	0.05743	ebi-a-GCST90001409	A	G	0.0486	0.00586856	21.5703	0.0486
rs143397127	12847391	-0.4624	0.09926	ebi-a-GCST90001409	C	T	0.0157	0.0059008	21.6895	0.0157
rs2395904	130617819	-0.1445	0.02761	ebi-a-GCST90001409	G	T	0.2657	0.00743627	27.3757	0.2657
rs283340	70193536	0.1251	0.02477	ebi-a-GCST90001409	C	T	0.5621	0.00692846	25.4932	0.4379
rs12799241	119980729	0.138	0.02805	ebi-a-GCST90001409	A	G	0.2619	0.00657689	24.1911	0.2619
rs58114937	67638132	0.1702	0.0363	ebi-a-GCST90001409	G	A	0.1302	0.00597718	21.9719	0.1302
rs9564767	71534535	-0.1163	0.02507	ebi-a-GCST90001409	G	A	0.6075	0.00585188	21.5086	0.3925
rs77983244	7316027	-0.3088	0.06711	ebi-a-GCST90001409	A	G	0.0325	0.00575793	21.1613	0.0325
rs62067029	38038391	-0.1605	0.02868	ebi-a-GCST90001409	T	A	0.4148	0.00849339	31.3007	0.4148
rs62115322	53848484	0.1382	0.02968	ebi-a-GCST90001409	G	C	0.2083	0.00589541	21.6696	0.2083
rs34764986	59926554	-0.2347	0.04805	ebi-a-GCST90001409	C	T	0.0699	0.00648348	23.8452	0.0699
rs2792563	213100225	-0.1407	0.02479	ebi-a-GCST90001410	A	G	0.567	0.00873175	32.1957	0.433
rs12636371	125894785	0.1185	0.02414	ebi-a-GCST90001410	A	G	0.4619	0.00654613	24.0838	0.4619
rs12493961	11244825	0.3884	0.08136	ebi-a-GCST90001410	G	A	0.0219	0.00619318	22.7771	0.0219
rs76912165	92965344	0.4094	0.08778	ebi-a-GCST90001410	G	A	0.0209	0.00591295	21.7404	0.0209
rs139843122	107939307	-0.5032	0.1082	ebi-a-GCST90001410	T	A	0.0123	0.00587951	21.6167	0.0123
rs148377259	106306631	-0.3437	0.06603	ebi-a-GCST90001410	C	T	0.034	0.00735437	27.0794	0.034
rs10270812	68026886	-0.118	0.0244	ebi-a-GCST90001410	C	T	0.5103	0.00635464	23.3747	0.4897
rs138542577	16074805	0.3227	0.06331	ebi-a-GCST90001410	C	G	0.0376	0.0070543	25.9666	0.0376
rs478251	127827727	0.1745	0.03499	ebi-a-GCST90001410	C	A	0.1333	0.00675514	24.858	0.1333
rs238926	113975210	-0.1152	0.02506	ebi-a-GCST90001410	A	G	0.369	0.00574534	21.1206	0.369
rs7185719	59859266	-0.1257	0.02735	ebi-a-GCST90001410	G	C	0.732	0.00574288	21.1115	0.268
rs11705673	45016637	0.1701	0.0368	ebi-a-GCST90001410	G	C	0.12	0.00580842	21.3538	0.12
rs75766272	8009985	-0.4552	0.08737	ebi-a-GCST90001411	T	C	0.0201	0.00736789	27.1295	0.0201
rs34418535	32553200	0.4368	0.09069	ebi-a-GCST90001411	G	A	0.064	0.00630341	23.1851	0.064
rs9369326	42013868	-0.1237	0.02675	ebi-a-GCST90001411	C	T	0.3121	0.00581346	21.3724	0.3121
rs62562996	21576571	-0.4312	0.09145	ebi-a-GCST90001411	A	G	0.0172	0.00604273	22.2204	0.0172
rs112570989	2866164	-0.4808	0.1031	ebi-a-GCST90001411	T	C	0.0149	0.00591169	21.7357	0.0149
rs12874404	108993494	0.1313	0.027	ebi-a-GCST90001411	G	A	0.3257	0.00642507	23.6355	0.3257
rs7988851	51367583	-0.1353	0.02683	ebi-a-GCST90001411	T	C	0.3266	0.00690589	25.4166	0.3266
rs76477280	50147180	0.4747	0.08918	ebi-a-GCST90001411	G	A	0.0206	0.00768824	28.3182	0.0206
rs77762131	96205838	0.2816	0.05855	ebi-a-GCST90001411	C	G	0.045	0.00628562	23.1193	0.045
rs17256322	4127619	0.1207	0.02634	ebi-a-GCST90001411	A	T	0.3234	0.00570915	20.9868	0.3234
rs7586359	237195419	-0.1868	0.03837	ebi-a-GCST90001412	G	T	0.8907	0.00644106	23.6882	0.1093
rs13132141	156739300	-0.1191	0.02557	ebi-a-GCST90001412	A	G	0.6385	0.00589911	21.6833	0.3615
rs147556975	148456360	-0.3012	0.06251	ebi-a-GCST90001412	T	C	0.039	0.00631038	23.2046	0.039
rs4702913	4700587	0.197	0.04215	ebi-a-GCST90001412	C	A	0.9123	0.00593942	21.8323	0.0877
rs183466766	108710731	0.3121	0.06005	ebi-a-GCST90001412	A	G	0.0402	0.00733429	26.9975	0.0402
rs139981802	108488351	0.3005	0.05978	ebi-a-GCST90001412	C	T	0.0418	0.00686404	25.2545	0.0418
rs145371905	70325772	0.4292	0.08767	ebi-a-GCST90001412	T	G	0.0194	0.00651289	23.9541	0.0194
rs9314892	114873368	-0.1608	0.03478	ebi-a-GCST90001412	G	A	0.8553	0.00581266	21.3636	0.1447
rs12874404	108993494	0.1963	0.02601	ebi-a-GCST90001412	G	A	0.3256	0.0153405	56.9275	0.3256
rs73192651	50212885	0.4428	0.08724	ebi-a-GCST90001412	T	C	0.02	0.00699726	25.7482	0.02
rs8014978	94936964	-0.1136	0.02446	ebi-a-GCST90001412	C	T	0.5737	0.0058652	21.5579	0.4263
rs77762131	96205838	0.291	0.05685	ebi-a-GCST90001412	C	G	0.045	0.0071157	26.1871	0.045
rs880312	8963501	-0.1821	0.03971	ebi-a-GCST90001412	A	G	0.1034	0.00571904	21.0176	0.1034
rs11653761	2716535	-0.125	0.02429	ebi-a-GCST90001412	T	G	0.592	0.00719158	26.4684	0.408
rs9614226	44688150	-0.4122	0.08546	ebi-a-GCST90001412	G	T	0.9792	0.00632309	23.2516	0.0208
rs17044633	113331648	0.3561	0.07517	ebi-a-GCST90001413	G	A	0.0286	0.0060992	22.4294	0.0286
rs9398107	107155687	0.2678	0.0552	ebi-a-GCST90001413	G	A	0.0555	0.00639487	23.5237	0.0555
rs76377003	112881828	-0.3971	0.08574	ebi-a-GCST90001413	G	A	0.0219	0.00583133	21.4385	0.0219
rs112898282	28462184	0.4712	0.1007	ebi-a-GCST90001413	C	T	0.0152	0.00595161	21.8834	0.0152
rs7966251	103731395	0.1908	0.03619	ebi-a-GCST90001413	A	G	0.1349	0.00754338	27.7806	0.1349
rs8109503	19073798	-0.2029	0.04406	ebi-a-GCST90001413	A	T	0.0919	0.00576553	21.1952	0.0919
rs6073000	41777449	-0.3098	0.06272	ebi-a-GCST90001413	C	T	0.959	0.00662732	24.3845	0.041
rs72953104	41379583	0.2344	0.05087	ebi-a-GCST90001414	G	C	0.0643	0.00577392	21.2204	0.0643
rs4697616	25767183	0.1246	0.02682	ebi-a-GCST90001414	A	G	0.6779	0.00586889	21.5715	0.3221
rs7982713	71376322	-0.1482	0.03033	ebi-a-GCST90001414	G	A	0.2157	0.00648811	23.8624	0.2157
rs191543445	31505138	0.3337	0.07236	ebi-a-GCST90001414	G	A	0.031	0.00578349	21.2558	0.031
rs496760	54695686	0.1331	0.02656	ebi-a-GCST90001414	A	G	0.6422	0.00682214	25.0993	0.3578
rs421516	63135589	-0.2921	0.06361	ebi-a-GCST90001414	A	C	0.9583	0.00573467	21.0753	0.0417
rs451367	16412842	-0.146	0.0296	ebi-a-GCST90001414	C	T	0.7674	0.00661052	24.3156	0.2326
rs11184230	105159724	-0.1946	0.03983	ebi-a-GCST90001415	T	C	0.1095	0.00648507	23.8576	0.1095
rs7412746	150860471	0.1263	0.02588	ebi-a-GCST90001415	T	C	0.5153	0.00647044	23.8035	0.4847
rs75766272	8009985	0.483	0.08768	ebi-a-GCST90001415	T	C	0.0201	0.00822961	30.3288	0.0201
rs45608038	73679013	-0.2927	0.06326	ebi-a-GCST90001415	G	A	0.0421	0.00582006	21.3968	0.0421
rs56335940	106579815	-0.1728	0.03773	ebi-a-GCST90001415	A	G	0.1326	0.00570302	20.9641	0.1326
rs533239981	75515052	0.3029	0.06589	ebi-a-GCST90001415	C	G	0.0387	0.00574556	21.1214	0.0387
rs7870388	8660693	-0.142	0.03034	ebi-a-GCST90001415	G	C	0.7737	0.00595425	21.8931	0.2263
rs140191306	2570753	0.4404	0.09513	ebi-a-GCST90001415	T	C	0.0179	0.00582635	21.4201	0.0179
rs116844769	65713895	-0.2773	0.0514	ebi-a-GCST90001415	A	G	0.0662	0.00789597	29.0895	0.0662
rs73426855	77637123	-0.1632	0.03539	ebi-a-GCST90001415	C	T	0.1471	0.00578144	21.254	0.1471
rs2159343	49451837	-0.1247	0.02639	ebi-a-GCST90001415	G	A	0.6266	0.00606856	22.316	0.3734
rs71615254	178658413	-0.2989	0.06147	ebi-a-GCST90001416	C	A	0.0406	0.00642569	23.6313	0.0406
rs17056318	158285953	-0.2103	0.04553	ebi-a-GCST90001416	C	T	0.081	0.00580163	21.3229	0.081
rs9354413	67039330	0.138	0.02729	ebi-a-GCST90001416	C	T	0.2964	0.00694573	25.5572	0.2964
rs34910780	77469688	-0.2677	0.05716	ebi-a-GCST90001416	T	A	0.048	0.0059636	21.9217	0.048
rs2395904	130617819	-0.1335	0.0275	ebi-a-GCST90001416	G	T	0.2657	0.00640472	23.5537	0.2657
rs117190494	75563339	0.4148	0.08139	ebi-a-GCST90001416	A	G	0.022	0.00705431	25.9596	0.022
rs12799241	119980729	0.132	0.02794	ebi-a-GCST90001416	A	G	0.2619	0.006068	22.3078	0.2619
rs34771848	14302579	-0.3693	0.08033	ebi-a-GCST90001416	T	C	0.023	0.00574769	21.1235	0.023
rs3811215	22954777	-0.1264	0.02685	ebi-a-GCST90001416	T	G	0.3032	0.00602525	22.1497	0.3032
rs73426855	77637123	-0.1616	0.03458	ebi-a-GCST90001416	C	T	0.1469	0.005938	21.8271	0.1469
rs62067029	38038391	-0.1593	0.02856	ebi-a-GCST90001416	T	A	0.4148	0.00843779	31.0941	0.4148
rs7412746	150860471	-0.1301	0.02547	ebi-a-GCST90001417	T	C	0.5153	0.00708409	26.0771	0.4847
rs72758947	207087053	-0.2365	0.05101	ebi-a-GCST90001417	G	A	0.0641	0.00584361	21.4839	0.0641
rs4658141	89814066	-0.1269	0.02592	ebi-a-GCST90001417	C	T	0.3805	0.00651165	23.9561	0.3805
rs75766272	8009985	-0.4865	0.08656	ebi-a-GCST90001417	T	C	0.0201	0.00856389	31.5714	0.0201
rs45608038	73679013	0.3527	0.0624	ebi-a-GCST90001417	G	A	0.0421	0.00866043	31.9304	0.0421
rs72844588	138420154	0.2066	0.04322	ebi-a-GCST90001417	A	G	0.0913	0.00620956	22.8378	0.0913
rs145442262	186702869	-0.2083	0.04276	ebi-a-GCST90001417	A	G	0.0906	0.00644717	23.7173	0.0906
rs35698683	11590243	-0.293	0.05931	ebi-a-GCST90001417	G	A	0.0447	0.00662927	24.3917	0.0447
rs10743163	11033950	-0.1205	0.02541	ebi-a-GCST90001417	A	G	0.4035	0.00611191	22.4764	0.4035
rs76477280	50147180	0.4892	0.08811	ebi-a-GCST90001417	G	A	0.0206	0.00835896	30.8095	0.0206
rs77762131	96205838	0.2675	0.05828	ebi-a-GCST90001417	C	G	0.045	0.00572781	21.0558	0.045
rs116844769	65713895	0.2482	0.05078	ebi-a-GCST90001417	A	G	0.0662	0.00649031	23.877	0.0662
rs7221794	76979729	-0.1563	0.03395	ebi-a-GCST90001417	A	G	0.1574	0.0057624	21.1837	0.1574
rs75766272	8009985	-0.4055	0.08609	ebi-a-GCST90001418	T	C	0.0201	0.00603174	22.1737	0.0201
rs56033406	41084740	0.312	0.06692	ebi-a-GCST90001418	T	C	0.0349	0.0059104	21.725	0.0349
rs4076316	167859623	-0.1404	0.02729	ebi-a-GCST90001418	A	T	0.3005	0.00718767	26.4539	0.3005
rs118092259	89432719	-0.2901	0.06345	ebi-a-GCST90001418	G	T	0.0414	0.00568525	20.8927	0.0414
rs10762541	53790461	0.1488	0.02978	ebi-a-GCST90001418	T	C	0.772	0.00678258	24.9528	0.228
rs138329462	11634360	-0.4374	0.09365	ebi-a-GCST90001418	A	G	0.0174	0.00593133	21.8024	0.0174
rs12874404	108993494	0.1691	0.02653	ebi-a-GCST90001418	G	A	0.3256	0.0109902	40.6046	0.3256
rs73192651	50212885	0.4411	0.08893	ebi-a-GCST90001418	T	C	0.02	0.00668434	24.5889	0.02
rs77762131	96205838	0.2815	0.05774	ebi-a-GCST90001418	C	G	0.045	0.00645926	23.7556	0.045
rs11653761	2716535	-0.118	0.0247	ebi-a-GCST90001418	T	G	0.592	0.00620385	22.8104	0.408
rs144295598	45164171	0.5664	0.1203	ebi-a-GCST90001418	A	G	0.0103	0.00602676	22.1553	0.0103
rs529500582	11620068	-0.4047	0.08262	ebi-a-GCST90001419	A	G	0.0254	0.00651648	23.9805	0.0254
rs58352426	154090291	0.1401	0.02947	ebi-a-GCST90001419	A	G	0.2246	0.00614041	22.588	0.2246
rs316122	93014071	0.2993	0.06479	ebi-a-GCST90001419	C	G	0.0372	0.00579999	21.3285	0.0372
rs9270911	32572202	0.1364	0.02871	ebi-a-GCST90001419	T	C	0.6083	0.00613263	22.5593	0.3917
rs118084343	17687837	-0.2663	0.0544	ebi-a-GCST90001419	G	A	0.0547	0.00650826	23.9501	0.0547
rs4244568	39319915	-0.1233	0.02622	ebi-a-GCST90001419	G	T	0.3414	0.00600896	22.1016	0.3414
rs2107459	74140113	0.2021	0.04383	ebi-a-GCST90001419	A	C	0.0853	0.00577869	21.2497	0.0853
rs7265879	6103341	-0.2182	0.04616	ebi-a-GCST90001419	G	C	0.0778	0.00607141	22.3327	0.0778
rs66491584	20980398	-0.1466	0.02957	ebi-a-GCST90001420	A	G	0.1991	0.00667804	24.5656	0.1991
rs10815908	8537763	0.2526	0.0538	ebi-a-GCST90001420	T	G	0.0511	0.00599356	22.0325	0.0511
rs478251	127827727	0.1689	0.03431	ebi-a-GCST90001420	C	A	0.1332	0.0065848	24.2203	0.1332
rs17037450	106098314	-0.3311	0.07236	ebi-a-GCST90001420	A	G	0.0264	0.00569423	20.9259	0.0264
rs2075365	31092966	-0.1142	0.02477	ebi-a-GCST90001420	A	G	0.6518	0.00578038	21.2443	0.3482
rs74011406	47631034	0.1928	0.04113	ebi-a-GCST90001420	A	G	0.093	0.00597431	21.9613	0.093
rs57641238	75536553	-0.1546	0.02937	ebi-a-GCST90001421	C	G	0.2252	0.00751983	27.6932	0.2252
rs36123742	133253719	0.1193	0.02587	ebi-a-GCST90001421	T	A	0.6555	0.00578156	21.2545	0.3445
rs74786971	90909176	0.2348	0.04935	ebi-a-GCST90001421	C	G	0.0645	0.00615201	22.6248	0.0645
rs116699251	142419461	-0.2732	0.05861	ebi-a-GCST90001421	A	G	0.0446	0.00590636	21.716	0.0446
rs9273241	32614025	0.177	0.03455	ebi-a-GCST90001421	T	C	0.5975	0.00712557	26.2309	0.4025
rs38182	15900650	-0.1541	0.03305	ebi-a-GCST90001421	T	C	0.1693	0.00590967	21.7283	0.1693
rs6586822	19139514	-0.1182	0.02568	ebi-a-GCST90001421	C	T	0.6508	0.00575985	21.1742	0.3492
rs16936840	19531128	0.1881	0.04049	ebi-a-GCST90001421	T	C	0.102	0.0058668	21.5697	0.102
rs77553819	24882401	-0.1249	0.0269	ebi-a-GCST90001421	C	G	0.2863	0.00586061	21.5468	0.2863
rs71431666	95266847	-0.1932	0.04158	ebi-a-GCST90001421	C	G	0.0946	0.005869	21.5778	0.0946
rs2637364	32078878	-0.1164	0.02513	ebi-a-GCST90001421	C	T	0.6221	0.00583251	21.4429	0.3779
rs6029245	39267990	0.3071	0.06585	ebi-a-GCST90001421	C	T	0.0358	0.00591218	21.7375	0.0358
rs75839951	34491589	-0.2476	0.05192	ebi-a-GCST90001422	G	T	0.0585	0.00617701	22.7297	0.0585
rs2215848	25065221	0.524	0.1121	ebi-a-GCST90001422	A	G	0.0118	0.00593613	21.8381	0.0118
rs2339996	173070505	-0.1471	0.0287	ebi-a-GCST90001422	A	G	0.7803	0.0071284	26.2557	0.2197
rs72492305	32509333	0.2125	0.04192	ebi-a-GCST90001422	T	C	0.6663	0.00697387	25.6825	0.3337
rs55767134	17048435	-0.1463	0.03122	ebi-a-GCST90001422	C	G	0.1838	0.00596571	21.9475	0.1838
rs34666228	123385425	0.1355	0.02809	ebi-a-GCST90001422	T	G	0.2346	0.00631916	23.2561	0.2346
rs17099538	33254318	-0.2409	0.05156	ebi-a-GCST90001422	C	T	0.0559	0.00593065	21.8178	0.0559
rs16955339	52971060	0.293	0.06221	ebi-a-GCST90001422	T	G	0.0377	0.00602598	22.1706	0.0377
rs6125184	46576714	-0.1186	0.02463	ebi-a-GCST90001422	A	G	0.5914	0.00629702	23.1741	0.4086
rs62311900	74145187	-0.1537	0.03175	ebi-a-GCST90001423	T	C	0.1736	0.00636566	23.4219	0.1736
rs2339996	173070505	-0.1438	0.02887	ebi-a-GCST90001423	A	G	0.7802	0.00673666	24.7963	0.2198
rs72492305	32509333	0.2112	0.04169	ebi-a-GCST90001423	T	C	0.6662	0.00696697	25.65	0.3338
rs6906886	85038851	0.1893	0.04063	ebi-a-GCST90001423	A	T	0.903	0.00589922	21.6955	0.097
rs11203884	17516564	-0.1548	0.03269	ebi-a-GCST90001423	T	C	0.1643	0.00609276	22.4117	0.1643
rs10988372	132193568	0.139	0.03012	ebi-a-GCST90001423	C	G	0.2045	0.00578835	21.2854	0.2045
rs118073973	19948908	0.2899	0.06184	ebi-a-GCST90001423	A	T	0.0402	0.0059719	21.9644	0.0402
rs75609575	97639659	-0.3072	0.06608	ebi-a-GCST90001423	A	G	0.0349	0.00587354	21.6006	0.0349
rs308820	88142031	-0.1305	0.02844	ebi-a-GCST90001423	C	T	0.7571	0.00572302	21.0438	0.2429
rs61906277	123384801	0.1435	0.02825	ebi-a-GCST90001423	G	A	0.2347	0.00700439	25.7887	0.2347
rs16955339	52971060	0.3095	0.06249	ebi-a-GCST90001423	T	G	0.0377	0.00666122	24.5167	0.0377
rs16837671	206655953	-0.2827	0.05702	ebi-a-GCST90001424	G	T	0.0494	0.00667672	24.5674	0.0494
rs76845048	115785493	-0.3021	0.06594	ebi-a-GCST90001424	C	A	0.0357	0.00570681	20.9781	0.0357
rs4361609	31240635	-0.2101	0.04223	ebi-a-GCST90001424	C	G	0.1131	0.00672288	24.7384	0.1131
rs73078428	20106029	-0.1651	0.03606	ebi-a-GCST90001424	A	T	0.1318	0.00569948	20.951	0.1318
rs34910780	77469688	-0.2739	0.05642	ebi-a-GCST90001424	T	A	0.0481	0.00640329	23.5548	0.0481
rs2395904	130617819	-0.1285	0.02712	ebi-a-GCST90001424	G	T	0.2657	0.0061016	22.4383	0.2657
rs1977295	7188484	0.1101	0.02357	ebi-a-GCST90001424	A	G	0.5273	0.00593126	21.8081	0.4727
rs12874404	108993494	0.1898	0.02599	ebi-a-GCST90001424	G	A	0.3257	0.0143737	53.3018	0.3257
rs2402519	95373465	0.1596	0.03359	ebi-a-GCST90001424	C	G	0.1523	0.00613547	22.5636	0.1523
rs11657531	2731370	-0.1468	0.0236	ebi-a-GCST90001424	T	C	0.4882	0.0104697	38.6715	0.4882
rs12939565	38038389	-0.142	0.02747	ebi-a-GCST90001424	T	A	0.4267	0.00725392	26.7068	0.4267
rs55658072	14873284	0.1165	0.02499	ebi-a-GCST90001424	G	A	0.6218	0.00590774	21.7211	0.3782
rs6131010	44724305	-0.1212	0.02568	ebi-a-GCST90001424	G	A	0.6172	0.00605415	22.2627	0.3828
rs970081	213101844	-0.1191	0.02482	ebi-a-GCST90001425	A	G	0.6517	0.00625874	23.0135	0.3483
rs78196740	63802723	0.192	0.04079	ebi-a-GCST90001425	C	T	0.0929	0.00602372	22.1441	0.0929
rs66491584	20980398	-0.1404	0.02948	ebi-a-GCST90001425	A	G	0.1991	0.00616577	22.6695	0.1991
rs79812543	157649504	0.3801	0.08244	ebi-a-GCST90001425	A	G	0.0197	0.0057809	21.2462	0.0197
rs151009998	11712287	0.2925	0.06183	ebi-a-GCST90001425	A	G	0.0379	0.0060841	22.3674	0.0379
rs75346886	127285830	0.3296	0.06986	ebi-a-GCST90001425	T	G	0.0294	0.00605166	22.2474	0.0294
rs148377259	106306631	-0.311	0.06449	ebi-a-GCST90001425	C	T	0.0341	0.00632086	23.2433	0.0341
rs12340211	8531036	0.2558	0.05361	ebi-a-GCST90001425	G	C	0.0518	0.00618881	22.7547	0.0518
rs7294591	52932031	0.1168	0.02391	ebi-a-GCST90001425	T	C	0.5412	0.00648477	23.85	0.4588
rs11609248	14317207	-0.1438	0.02996	ebi-a-GCST90001425	G	A	0.1916	0.00626181	23.0248	0.1916
rs72686093	22129890	0.2941	0.06126	ebi-a-GCST90001425	T	C	0.0382	0.0062647	23.0355	0.0382
rs4785074	59885737	-0.1289	0.02471	ebi-a-GCST90001425	T	C	0.635	0.00738811	27.1971	0.365
rs72834736	81821361	0.3562	0.07723	ebi-a-GCST90001425	C	G	0.0248	0.00578482	21.2607	0.0248
rs76348547	31013921	0.3941	0.0823	ebi-a-GCST90001425	T	G	0.0207	0.00623292	22.9179	0.0207
rs10922490	89286072	0.516	0.1044	ebi-a-GCST90001426	C	T	0.0164	0.00663743	24.4152	0.0164
rs11687597	136926146	0.1644	0.03007	ebi-a-GCST90001426	G	A	0.2069	0.0081095	29.8744	0.2069
rs7595246	238554657	0.1571	0.03041	ebi-a-GCST90001426	C	T	0.1893	0.00724694	26.6736	0.1893
rs71612685	100279851	0.5092	0.1088	ebi-a-GCST90001426	G	A	0.0126	0.00595551	21.8918	0.0126
rs17405603	144608340	-0.1275	0.02694	ebi-a-GCST90001426	T	A	0.2842	0.00608929	22.3866	0.2842
rs6972846	22048853	-0.1185	0.02475	ebi-a-GCST90001426	T	G	0.3885	0.00623111	22.9112	0.3885
rs78027513	154618679	0.2746	0.05995	ebi-a-GCST90001426	T	G	0.0414	0.00570599	20.9694	0.0414
rs7840395	144984956	-0.1408	0.02438	ebi-a-GCST90001426	G	A	0.5715	0.0090404	33.335	0.4285
rs72816858	22940992	0.4384	0.09254	ebi-a-GCST90001426	C	G	0.0172	0.00610124	22.4308	0.0172
rs12298227	54786414	-0.2055	0.04122	ebi-a-GCST90001426	C	T	0.1013	0.00675241	24.8411	0.1013
rs9520836	108957063	0.1281	0.02404	ebi-a-GCST90001426	G	A	0.5044	0.00770661	28.3786	0.4956
rs118086652	76646870	0.38	0.08281	ebi-a-GCST90001426	G	A	0.0213	0.00572666	21.0457	0.0213
rs11653761	2716535	-0.1257	0.02411	ebi-a-GCST90001426	T	G	0.592	0.00737994	27.1668	0.408
rs61790670	84127219	0.1517	0.02904	ebi-a-GCST90001427	A	C	0.23	0.0074087	27.2735	0.23
rs12128328	59700800	0.1428	0.0306	ebi-a-GCST90001427	C	T	0.2113	0.00592145	21.7659	0.2113
rs6723786	238550072	0.1403	0.02729	ebi-a-GCST90001427	G	A	0.2924	0.00717751	26.4162	0.2924
rs114551034	66709035	-0.2723	0.05703	ebi-a-GCST90001427	A	G	0.0509	0.00619702	22.7851	0.0509
rs17405603	144608340	-0.1322	0.0277	ebi-a-GCST90001427	T	A	0.2842	0.00619156	22.7649	0.2842
rs11777835	144986103	-0.1246	0.02505	ebi-a-GCST90001427	C	T	0.5715	0.0067218	24.7277	0.4285
rs190799514	55620993	0.391	0.07669	ebi-a-GCST90001427	C	T	0.0272	0.00705981	25.98	0.0272
rs814418	9936753	0.204	0.04436	ebi-a-GCST90001427	T	C	0.0907	0.0057513	21.1368	0.0907
rs12426629	54797571	-0.1952	0.04268	ebi-a-GCST90001427	G	C	0.0989	0.00568888	20.9061	0.0989
rs9514859	109144845	0.1207	0.025	ebi-a-GCST90001427	C	G	0.4402	0.00633531	23.2968	0.4402
rs12874404	108993494	0.1408	0.02668	ebi-a-GCST90001427	G	A	0.3256	0.00756017	27.8353	0.3256
rs11653761	2716535	-0.1169	0.0249	ebi-a-GCST90001427	T	G	0.592	0.00599258	22.0289	0.408
rs7236090	60947111	0.1163	0.02497	ebi-a-GCST90001427	C	T	0.5922	0.00589857	21.6813	0.4078
rs77741094	42362418	-0.5436	0.1119	ebi-a-GCST90001427	G	C	0.0126	0.00641355	23.5864	0.0126
rs112904733	214958496	0.1953	0.04221	ebi-a-GCST90001428	T	G	0.0956	0.00581988	21.3962	0.0956
rs9424499	233050029	-0.5857	0.1138	ebi-a-GCST90001428	C	G	0.0109	0.00719129	26.4745	0.0109
rs16832731	136864703	0.1484	0.03147	ebi-a-GCST90001428	A	G	0.1987	0.00604389	22.2247	0.1987
rs73205209	106275239	0.3323	0.07083	ebi-a-GCST90001428	C	T	0.0334	0.00598267	21.9983	0.0334
rs111854570	8695105	-0.2872	0.06245	ebi-a-GCST90001428	A	G	0.0388	0.00575009	21.1381	0.0388
rs17405749	144609363	-0.1389	0.02884	ebi-a-GCST90001428	T	C	0.2374	0.00630294	23.1834	0.2374
rs2397752	132983821	-0.136	0.02815	ebi-a-GCST90001428	T	C	0.248	0.0063421	23.3283	0.248
rs80216562	128322602	-0.3698	0.07231	ebi-a-GCST90001428	A	G	0.029	0.00710096	26.1396	0.029
rs10743163	11033950	-0.1167	0.02529	ebi-a-GCST90001428	A	G	0.4035	0.00578892	21.2817	0.4035
rs4038038	19499423	0.1177	0.02529	ebi-a-GCST90001428	A	G	0.359	0.00588797	21.648	0.359
rs11548656	81916912	-0.1701	0.0366	ebi-a-GCST90001428	G	A	0.1288	0.0058717	21.5878	0.1288
rs75659776	49605668	0.2621	0.05581	ebi-a-GCST90001428	T	C	0.0515	0.00599479	22.0431	0.0515
rs11682311	16464977	-0.1278	0.02599	ebi-a-GCST90001429	C	T	0.3243	0.00657022	24.1664	0.3243
rs140380950	105587803	-0.3597	0.06402	ebi-a-GCST90001429	C	T	0.0368	0.0085607	31.5509	0.0368
rs76112278	15915069	-0.4243	0.08741	ebi-a-GCST90001429	A	G	0.0194	0.00640365	23.5497	0.0194
rs80330977	158276610	-0.2327	0.04501	ebi-a-GCST90001429	A	G	0.0814	0.0072578	26.7139	0.0814
rs76660971	18919526	-0.1368	0.02874	ebi-a-GCST90001429	A	G	0.2299	0.00615899	22.6444	0.2299
rs117772462	48791017	-0.4644	0.09659	ebi-a-GCST90001429	A	T	0.0159	0.00628314	23.1037	0.0159
rs11185560	190115	-0.2347	0.05014	ebi-a-GCST90001429	A	G	0.9375	0.00595739	21.8988	0.0625
rs10103048	130602281	0.126	0.02692	ebi-a-GCST90001429	C	A	0.7321	0.00595649	21.8954	0.2679
rs1695681	118255950	-0.1213	0.02451	ebi-a-GCST90001429	A	C	0.5309	0.00665471	24.4792	0.4691
rs10832409	15377699	0.1495	0.03227	ebi-a-GCST90001429	A	G	0.1722	0.00583628	21.451	0.1722
rs11068290	110228055	0.3875	0.07937	ebi-a-GCST90001429	T	C	0.0231	0.00647742	23.8228	0.0231
rs59879144	75564449	-0.4624	0.09688	ebi-a-GCST90001429	A	C	0.0161	0.00619246	22.7683	0.0161
rs3811315	22499870	0.1771	0.03756	ebi-a-GCST90001429	A	T	0.1157	0.00604431	22.2202	0.1157
rs2216762	84759446	-0.1525	0.03097	ebi-a-GCST90001429	C	T	0.8141	0.00658841	24.2337	0.1859
rs60521331	8639905	0.1158	0.02425	ebi-a-GCST90001429	A	G	0.5022	0.00619851	22.7906	0.4978
rs28399382	115393238	0.1411	0.0308	ebi-a-GCST90001430	T	C	0.1982	0.00570769	20.9756	0.1982
rs6831487	170331972	0.1165	0.02467	ebi-a-GCST90001430	G	T	0.4702	0.0060627	22.2882	0.4702
rs12516105	160198880	0.1502	0.03243	ebi-a-GCST90001430	C	T	0.1737	0.0058331	21.4392	0.1737
rs62474511	123275484	0.2018	0.04179	ebi-a-GCST90001430	T	A	0.0927	0.00633768	23.3056	0.0927
rs7840067	130582787	-0.1537	0.03026	ebi-a-GCST90001430	C	T	0.1978	0.00700728	25.7853	0.1978
rs533239981	75515052	0.3011	0.06365	ebi-a-GCST90001430	C	G	0.0387	0.00608371	22.3659	0.0387
rs60953943	60077245	-0.4228	0.08863	ebi-a-GCST90001430	A	G	0.0204	0.00618596	22.7442	0.0204
rs76400856	56638876	0.2233	0.0485	ebi-a-GCST90001430	C	A	0.0639	0.0057647	21.1864	0.0639
rs74151247	97801073	0.348	0.07127	ebi-a-GCST90001430	A	C	0.0302	0.00647912	23.8291	0.0302
rs75319860	110312229	0.3651	0.07896	ebi-a-GCST90001430	C	T	0.0249	0.00581394	21.3684	0.0249
rs75474045	72428296	0.503	0.1077	ebi-a-GCST90001430	A	G	0.0126	0.00593082	21.8005	0.0126
rs12874404	108993494	0.1366	0.02617	ebi-a-GCST90001430	G	A	0.3256	0.00739713	27.2305	0.3256
rs116844769	65713895	-0.2347	0.04969	ebi-a-GCST90001430	A	G	0.0662	0.00606513	22.2972	0.0662
rs16974449	84754964	0.1233	0.02445	ebi-a-GCST90001430	A	C	0.4851	0.00690799	25.4174	0.4851
rs60521331	8639905	0.1214	0.02433	ebi-a-GCST90001430	A	G	0.5022	0.00676394	24.8837	0.4978
rs11657531	2731370	-0.1167	0.0237	ebi-a-GCST90001430	T	C	0.4884	0.00658822	24.233	0.4884
rs655580	53039110	0.1258	0.02423	ebi-a-GCST90001430	A	G	0.4571	0.0073191	26.9412	0.4571
rs6131010	44724305	-0.1184	0.02588	ebi-a-GCST90001430	G	A	0.6172	0.00569232	20.9188	0.3828
rs55708924	16767346	-0.4222	0.08736	ebi-a-GCST90001430	G	A	0.0185	0.00634804	23.3439	0.0185
rs142838362	47606966	0.2463	0.05243	ebi-a-GCST90001430	T	C	0.0577	0.00599997	22.0562	0.0577
rs35088452	8847483	-0.1352	0.02849	ebi-a-GCST90001431	A	C	0.7471	0.00612203	22.5077	0.2529
rs6895553	114821667	-0.199	0.04272	ebi-a-GCST90001431	C	T	0.0946	0.00590021	21.6873	0.0946
rs78009119	136421498	-0.5085	0.1078	ebi-a-GCST90001431	G	T	0.0137	0.00604927	22.2386	0.0137
rs77055472	157655991	-0.2682	0.05762	ebi-a-GCST90001431	A	T	0.0495	0.00589113	21.6538	0.0495
rs12197754	130521070	-0.1427	0.03115	ebi-a-GCST90001431	C	T	0.2014	0.00570742	20.9746	0.2014
rs12146653	21411891	0.1892	0.04126	ebi-a-GCST90001431	C	T	0.0964	0.00571856	21.0158	0.0964
rs12829274	129349167	-0.2515	0.05194	ebi-a-GCST90001431	G	A	0.0618	0.0063722	23.4334	0.0618
rs3730631	69228178	-0.1789	0.03729	ebi-a-GCST90001431	C	T	0.1288	0.00625611	23.0037	0.1288
rs12874404	108993494	0.1714	0.02663	ebi-a-GCST90001431	G	A	0.3256	0.0112042	41.4039	0.3256
rs77762131	96205838	0.3532	0.058	ebi-a-GCST90001431	C	G	0.045	0.0100414	37.0636	0.045
rs72706301	94852219	0.448	0.09406	ebi-a-GCST90001431	A	G	0.0179	0.00616671	22.673	0.0179
rs10444793	44517689	-0.4323	0.09225	ebi-a-GCST90001431	A	G	0.0181	0.00597077	21.9483	0.0181
rs28594458	2728777	-0.1135	0.02418	ebi-a-GCST90001431	G	C	0.4918	0.00599051	22.0212	0.4918
rs62235484	41083050	0.4662	0.09386	ebi-a-GCST90001431	A	G	0.0175	0.0067028	24.6573	0.0175
rs78007261	45666517	-0.3003	0.06556	ebi-a-GCST90001431	T	C	0.0379	0.00570613	20.9698	0.0379
rs75766272	8009985	-0.3961	0.08527	ebi-a-GCST90001432	T	C	0.0201	0.00586753	21.5665	0.0201
rs6557137	150197022	-0.1494	0.03221	ebi-a-GCST90001432	T	C	0.1838	0.00585013	21.5022	0.1838
rs2956955	1552537	-0.3254	0.06746	ebi-a-GCST90001432	C	T	0.9661	0.00632384	23.2544	0.0339
rs141247883	144986071	-0.3185	0.06842	ebi-a-GCST90001432	G	A	0.0319	0.00589223	21.6578	0.0319
rs11794578	808529	0.1189	0.02437	ebi-a-GCST90001432	G	T	0.4521	0.00646886	23.7911	0.4521
rs143553941	109368119	0.501	0.107	ebi-a-GCST90001432	C	G	0.013	0.00596081	21.9114	0.013
rs12829274	129349167	-0.2536	0.0511	ebi-a-GCST90001432	G	A	0.0618	0.00669167	24.6161	0.0618
rs73192651	50212885	0.5455	0.08807	ebi-a-GCST90001432	T	C	0.02	0.0103847	38.3439	0.02
rs12874404	108993494	0.1827	0.02625	ebi-a-GCST90001432	G	A	0.3256	0.0130766	48.4151	0.3256
rs77762131	96205838	0.3287	0.05701	ebi-a-GCST90001432	C	G	0.045	0.00901073	33.2246	0.045
rs8014978	94936964	-0.1203	0.02463	ebi-a-GCST90001432	C	T	0.5737	0.00648293	23.8432	0.4263
rs112135308	86794463	0.416	0.08833	ebi-a-GCST90001432	G	C	0.0174	0.00603028	22.1683	0.0174
rs11657759	2715961	-0.1271	0.02394	ebi-a-GCST90001432	C	A	0.4903	0.0076507	28.1712	0.4903
rs7254039	14993354	-0.2695	0.05778	ebi-a-GCST90001432	A	G	0.0435	0.00591534	21.7433	0.0435
rs6032660	44730245	-0.1525	0.02629	ebi-a-GCST90001432	A	G	0.6359	0.00911955	33.6295	0.3641
rs55712190	22613458	0.2264	0.04694	ebi-a-GCST90001432	T	C	0.074	0.00632275	23.2503	0.074
rs2789568	217179038	-0.2462	0.04816	ebi-a-GCST90001433	C	T	0.0706	0.00709747	26.1195	0.0706
rs113442137	160254955	-0.2734	0.0574	ebi-a-GCST90001433	A	G	0.0472	0.00616709	22.6744	0.0472
rs185621536	113524501	-0.3248	0.07016	ebi-a-GCST90001433	T	C	0.0312	0.00582785	21.4198	0.0312
rs7606024	56616595	-0.1469	0.03041	ebi-a-GCST90001433	A	T	0.7882	0.00634222	23.3224	0.2118
rs35574803	32533246	-0.3044	0.05397	ebi-a-GCST90001433	C	T	0.0562	0.00862612	31.7941	0.0562
rs78756830	99437210	0.4221	0.08746	ebi-a-GCST90001433	C	T	0.0194	0.00633064	23.2795	0.0194
rs12654363	84064142	-0.2241	0.04812	ebi-a-GCST90001433	T	C	0.9301	0.00589736	21.6768	0.0699
rs191610741	4201348	-0.3731	0.08152	ebi-a-GCST90001433	T	C	0.0257	0.00569685	20.9356	0.0257
rs78763642	25294308	-0.3442	0.07449	ebi-a-GCST90001433	A	G	0.0279	0.00580618	21.3397	0.0279
rs2250246	6553016	0.1325	0.02454	ebi-a-GCST90001433	G	A	0.5341	0.00791092	29.137	0.4659
rs4941188	60857029	-0.1285	0.02642	ebi-a-GCST90001433	A	G	0.6726	0.00642885	23.643	0.3274
rs111407982	8814367	-0.1612	0.03377	ebi-a-GCST90001433	T	C	0.1551	0.00619389	22.7735	0.1551
rs7260348	15011442	-0.2227	0.04722	ebi-a-GCST90001433	C	T	0.0722	0.00604711	22.2306	0.0722
rs77126700	47313887	0.3695	0.08021	ebi-a-GCST90001433	C	T	0.0239	0.00577101	21.2097	0.0239
rs4810485	44747947	0.317	0.02622	ebi-a-GCST90001433	G	T	0.6313	0.0384434	146.088	0.3687
rs7595246	238554657	0.1684	0.03143	ebi-a-GCST90001434	C	T	0.1893	0.00779099	28.6918	0.1893
rs1519526	136967396	0.1674	0.03168	ebi-a-GCST90001434	C	T	0.1957	0.00757932	27.9063	0.1957
rs7640978	32533010	0.1649	0.0355	ebi-a-GCST90001434	T	C	0.1493	0.00586709	21.5649	0.1493
rs17405603	144608340	-0.1343	0.02781	ebi-a-GCST90001434	T	A	0.2842	0.00633844	23.3084	0.2842
rs190799514	55620993	0.3656	0.07711	ebi-a-GCST90001434	C	T	0.0272	0.00611115	22.4674	0.0272
rs7840395	144984956	-0.1437	0.02516	ebi-a-GCST90001434	G	A	0.5715	0.00884358	32.6028	0.4285
rs12426629	54797571	-0.2182	0.04316	ebi-a-GCST90001434	G	C	0.0989	0.00694248	25.5452	0.0989
rs9520836	108957063	0.1567	0.02479	ebi-a-GCST90001434	G	A	0.5044	0.0108108	39.9344	0.4956
rs11653761	2716535	-0.1491	0.02489	ebi-a-GCST90001434	T	G	0.592	0.0097198	35.8648	0.408
rs7449190	1297918	0.1298	0.028	ebi-a-GCST90001435	C	T	0.7401	0.00584203	21.4781	0.2599
rs61294310	5266557	0.5223	0.1088	ebi-a-GCST90001435	G	A	0.0124	0.00626223	23.0327	0.0124
rs13244540	151002534	0.2681	0.05848	ebi-a-GCST90001435	T	G	0.0447	0.00571433	21.0059	0.0447
rs74326785	24549984	0.351	0.07464	ebi-a-GCST90001435	C	T	0.0279	0.00601074	22.1021	0.0279
rs3138500	92219945	-0.2314	0.04918	ebi-a-GCST90001435	T	C	0.0678	0.00601733	22.1265	0.0678
rs12412378	130483163	-0.1755	0.03276	ebi-a-GCST90001435	A	C	0.1608	0.00778658	28.6833	0.1608
rs4785074	59885737	-0.1403	0.02562	ebi-a-GCST90001435	T	C	0.6349	0.00813365	29.9723	0.3651
rs7255292	49529379	-0.1601	0.035	ebi-a-GCST90001435	C	T	0.853	0.0056891	20.9126	0.147
rs11089305	19729361	0.1295	0.02684	ebi-a-GCST90001435	G	A	0.2882	0.00632548	23.2668	0.2882
rs75766272	8009985	-0.3971	0.08543	ebi-a-GCST90001436	T	C	0.0201	0.00587508	21.5944	0.0201
rs12636848	147613080	0.1242	0.02655	ebi-a-GCST90001436	G	T	0.3031	0.00594999	21.8714	0.3031
rs143003356	142016471	-0.5299	0.1157	ebi-a-GCST90001436	A	G	0.0115	0.00570467	20.9645	0.0115
rs74505387	101891742	-0.2033	0.03964	ebi-a-GCST90001436	C	T	0.1057	0.00714312	26.2887	0.1057
rs34173062	145158607	0.1453	0.02991	ebi-a-GCST90001436	A	G	0.2153	0.00641354	23.5864	0.2153
rs12763172	85447519	0.132	0.02749	ebi-a-GCST90001436	C	T	0.7213	0.00626703	23.0442	0.2787
rs10791220	132145598	-0.1793	0.03894	ebi-a-GCST90001436	G	A	0.1134	0.00576569	21.19	0.1134
rs12874404	108993494	0.2221	0.0262	ebi-a-GCST90001436	G	A	0.3256	0.0192768	71.8219	0.3256
rs73192651	50212885	0.442	0.08807	ebi-a-GCST90001436	T	C	0.02	0.00684228	25.1739	0.02
rs77762131	96205838	0.3049	0.05737	ebi-a-GCST90001436	C	G	0.045	0.00766649	28.2298	0.045
rs974368	63009549	0.1136	0.02464	ebi-a-GCST90001436	A	G	0.5141	0.00578031	21.2441	0.4859
rs11653761	2716535	-0.1359	0.02451	ebi-a-GCST90001436	T	G	0.592	0.00833891	30.7266	0.408
rs7254039	14993354	-0.2668	0.05819	ebi-a-GCST90001436	A	G	0.0435	0.00571714	21.0105	0.0435
rs3810559	3207749	-0.1132	0.02457	ebi-a-GCST90001436	G	T	0.5444	0.00577248	21.2151	0.4556
rs4640493	45387786	0.1493	0.03234	ebi-a-GCST90001436	T	A	0.83	0.00579574	21.3011	0.17
rs115204570	135756457	-0.479	0.1028	ebi-a-GCST90001437	T	G	0.0161	0.00590347	21.6994	0.0161
rs17056318	158285953	-0.2266	0.04592	ebi-a-GCST90001437	C	T	0.081	0.00661648	24.3376	0.081
rs35607968	67653879	0.1611	0.03434	ebi-a-GCST90001437	T	C	0.1536	0.00598381	21.9965	0.1536
rs140197720	108191234	0.4648	0.1016	ebi-a-GCST90001437	T	C	0.0153	0.00569193	20.9174	0.0153
rs2395904	130617819	-0.1504	0.02772	ebi-a-GCST90001437	G	T	0.2657	0.00798767	29.422	0.2657
rs533239981	75515052	0.3348	0.06479	ebi-a-GCST90001437	C	G	0.0387	0.00725084	26.6881	0.0387
rs2978582	35485504	0.1509	0.0316	ebi-a-GCST90001437	C	T	0.1969	0.00619866	22.7912	0.1969
rs74151247	97801073	0.3341	0.07265	ebi-a-GCST90001437	A	C	0.0302	0.00575136	21.137	0.0302
rs74397782	25018659	-0.3176	0.06621	ebi-a-GCST90001437	A	G	0.0343	0.00625436	22.9973	0.0343
rs78433555	107821321	0.2756	0.05706	ebi-a-GCST90001437	A	C	0.0501	0.00634054	23.3162	0.0501
rs116844769	65713895	-0.2342	0.05066	ebi-a-GCST90001437	A	G	0.0662	0.00581174	21.3602	0.0662
rs112850074	103229069	0.3445	0.07141	ebi-a-GCST90001437	G	A	0.031	0.00632555	23.2607	0.031
rs4805840	33468482	-0.1599	0.03309	ebi-a-GCST90001437	G	A	0.823	0.00634647	23.3381	0.177
rs77848220	61251434	0.405	0.08232	ebi-a-GCST90001438	T	C	0.0219	0.00657699	24.1914	0.0219
rs7595246	238554657	0.14	0.03035	ebi-a-GCST90001438	C	T	0.1893	0.00578645	21.2667	0.1893
rs115414430	36720835	0.3388	0.07271	ebi-a-GCST90001438	G	C	0.0286	0.00590365	21.7001	0.0286
rs1519524	136934125	0.141	0.02892	ebi-a-GCST90001438	A	T	0.2246	0.00645983	23.7577	0.2246
rs141352577	8492010	0.3656	0.07671	ebi-a-GCST90001438	T	C	0.0235	0.00617465	22.7023	0.0235
rs7840395	144984956	-0.1267	0.02425	ebi-a-GCST90001438	G	A	0.5715	0.00741127	27.283	0.4285
rs16925715	53772842	-0.1298	0.02698	ebi-a-GCST90001438	C	T	0.2824	0.00629098	23.1328	0.2824
rs149006488	67523715	-0.1579	0.03413	ebi-a-GCST90001438	G	C	0.1496	0.00582037	21.3921	0.1496
rs61910510	130557122	0.3355	0.07014	ebi-a-GCST90001438	T	C	0.0295	0.00621925	22.8674	0.0295
rs4936106	130360402	0.3309	0.07134	ebi-a-GCST90001438	G	C	0.0289	0.00585023	21.5025	0.0289
rs73178168	47809629	0.1583	0.03258	ebi-a-GCST90001438	T	C	0.1703	0.00641591	23.5951	0.1703
rs9520836	108957063	0.1117	0.02394	ebi-a-GCST90001438	G	A	0.5044	0.00591934	21.7581	0.4956
rs11653761	2716535	-0.1121	0.02405	ebi-a-GCST90001438	T	G	0.592	0.00590747	21.7142	0.408
rs75766272	8009985	-0.4103	0.08583	ebi-a-GCST90001439	T	C	0.0201	0.00621173	22.8395	0.0201
rs2015983	237150166	-0.1746	0.03658	ebi-a-GCST90001439	C	A	0.8771	0.00619294	22.77	0.1229
rs183466766	108710731	0.2998	0.06089	ebi-a-GCST90001439	A	G	0.0402	0.00658711	24.2289	0.0402
rs12874404	108993494	0.2335	0.02632	ebi-a-GCST90001439	G	A	0.3256	0.0210739	78.6619	0.3256
rs73192651	50212885	0.4819	0.08877	ebi-a-GCST90001439	T	C	0.02	0.00799629	29.454	0.02
rs77762131	96205838	0.3082	0.05742	ebi-a-GCST90001439	C	G	0.045	0.00781851	28.794	0.045
rs11657118	2714118	-0.1428	0.02416	ebi-a-GCST90001439	C	T	0.475	0.00946512	34.916	0.475
rs55756125	59740965	0.1417	0.0299	ebi-a-GCST90001440	C	T	0.2289	0.00610564	22.4471	0.2289
rs72990172	238526279	0.1576	0.03306	ebi-a-GCST90001440	A	G	0.1711	0.00617745	22.7127	0.1711
rs807894	164610887	0.1202	0.02568	ebi-a-GCST90001440	G	T	0.5868	0.00595687	21.8968	0.4132
rs9398107	107155687	0.2699	0.05578	ebi-a-GCST90001440	G	A	0.0555	0.00636312	23.3997	0.0555
rs75464772	19788226	-0.328	0.07098	ebi-a-GCST90001440	T	C	0.0325	0.00580685	21.3421	0.0325
rs73277142	11974332	0.2673	0.05558	ebi-a-GCST90001440	T	C	0.0555	0.0062866	23.1166	0.0555
rs75150138	49238584	-0.2581	0.05593	ebi-a-GCST90001440	A	T	0.0517	0.00579106	21.2838	0.0517
rs11862268	81239867	0.4267	0.09042	ebi-a-GCST90001440	A	G	0.0187	0.00605442	22.2576	0.0187
rs58904842	3463156	-0.1174	0.02499	ebi-a-GCST90001440	A	C	0.4768	0.00600045	22.058	0.4768
rs30146	14342183	-0.4244	0.09112	ebi-a-GCST90001440	C	T	0.0198	0.00589858	21.6813	0.0198
rs8098848	60857793	-0.1264	0.02668	ebi-a-GCST90001440	T	C	0.6704	0.0061018	22.4329	0.3296
rs16837671	206655953	-0.2649	0.05732	ebi-a-GCST90001441	G	T	0.0494	0.00580785	21.3459	0.0494
rs34712193	1814140	0.1567	0.03246	ebi-a-GCST90001441	T	A	0.1644	0.00633396	23.2918	0.1644
rs140523784	16887609	0.1447	0.03153	ebi-a-GCST90001441	T	C	0.1864	0.00572781	21.05	0.1864
rs9354413	67039330	0.1258	0.02705	ebi-a-GCST90001441	C	T	0.2964	0.0058811	21.6167	0.2964
rs4361609	31240635	-0.2163	0.04242	ebi-a-GCST90001441	C	G	0.1131	0.00706135	25.9857	0.1131
rs111830700	121332400	0.2933	0.0634	ebi-a-GCST90001441	A	G	0.0377	0.00581975	21.3899	0.0377
rs34910780	77469688	-0.282	0.05676	ebi-a-GCST90001441	T	A	0.048	0.00670633	24.6704	0.048
rs12542190	130594761	-0.1572	0.03051	ebi-a-GCST90001441	C	A	0.1943	0.00720896	26.5328	0.1943
rs533239981	75515052	0.3428	0.06378	ebi-a-GCST90001441	C	G	0.0387	0.0078395	28.8719	0.0387
rs76578043	105214810	0.3251	0.06938	ebi-a-GCST90001441	A	G	0.0298	0.00596979	21.9446	0.0298
rs2994690	95363646	0.1312	0.02819	ebi-a-GCST90001441	C	G	0.2462	0.00588987	21.6491	0.2462
rs116844769	65713895	-0.232	0.04979	ebi-a-GCST90001441	A	G	0.0662	0.00590356	21.6997	0.0662
rs9900847	2717218	-0.1133	0.02454	ebi-a-GCST90001441	C	T	0.6041	0.00579669	21.3046	0.3959
rs12939565	38038389	-0.1318	0.02761	ebi-a-GCST90001441	T	A	0.4267	0.00619432	22.7751	0.4267
rs4805840	33468482	-0.152	0.03242	ebi-a-GCST90001441	G	A	0.823	0.00597656	21.9697	0.177
rs6131010	44724305	-0.1285	0.0258	ebi-a-GCST90001441	G	A	0.6172	0.00673944	24.793	0.3828
rs75766272	8009985	-0.4263	0.08511	ebi-a-GCST90001442	T	C	0.0201	0.00681543	25.0745	0.0201
rs12636848	147613080	0.1237	0.02646	ebi-a-GCST90001442	G	T	0.3031	0.00594244	21.8435	0.3031
rs4689417	4392393	-0.1241	0.02671	ebi-a-GCST90001442	A	C	0.2961	0.00586993	21.5754	0.2961
rs4076316	167859623	-0.1287	0.027	ebi-a-GCST90001442	A	T	0.3005	0.00617636	22.7087	0.3005
rs74505387	101891742	-0.1838	0.03954	ebi-a-GCST90001442	C	T	0.1057	0.0058756	21.5963	0.1057
rs6997704	140978857	0.1127	0.02386	ebi-a-GCST90001442	G	A	0.4707	0.00606539	22.2982	0.4707
rs4763704	11698759	0.3787	0.08058	ebi-a-GCST90001442	A	G	0.9772	0.00600501	22.0749	0.0228
rs12829274	129349167	-0.2708	0.05111	ebi-a-GCST90001442	G	A	0.0618	0.00762004	28.0574	0.0618
rs12874404	108993494	0.2114	0.02614	ebi-a-GCST90001442	G	A	0.3256	0.0175749	65.3674	0.3256
rs73192651	50212885	0.5056	0.08768	ebi-a-GCST90001442	T	C	0.02	0.00901311	33.2334	0.02
rs9578529	23613190	-0.1323	0.02804	ebi-a-GCST90001442	G	A	0.2676	0.00605231	22.2498	0.2676
rs77762131	96205838	0.3074	0.05717	ebi-a-GCST90001442	C	G	0.045	0.00784593	28.8957	0.045
rs11657759	2715961	-0.1352	0.02397	ebi-a-GCST90001442	C	A	0.4903	0.00862677	31.7965	0.4903
rs7254039	14993354	-0.2739	0.05798	ebi-a-GCST90001442	A	G	0.0435	0.00606706	22.3044	0.0435
rs6712095	205623497	0.3643	0.07946	ebi-a-GCST90001443	T	G	0.0246	0.00571488	21.0079	0.0246
rs186229706	2029089	0.4826	0.1045	ebi-a-GCST90001443	T	G	0.0142	0.00579818	21.3159	0.0142
rs9273241	32614025	0.179	0.0341	ebi-a-GCST90001443	T	C	0.5975	0.00747846	27.5397	0.4025
rs72825207	62909955	0.513	0.1061	ebi-a-GCST90001443	A	T	0.0149	0.00635202	23.365	0.0149
rs77553819	24882401	-0.1257	0.02688	ebi-a-GCST90001443	C	G	0.2863	0.00594426	21.8562	0.2863
rs12432015	49052782	-0.1712	0.0373	ebi-a-GCST90001443	C	T	0.118	0.00572757	21.0549	0.118
rs4244568	39319915	-0.1244	0.02611	ebi-a-GCST90001443	G	T	0.3414	0.006169	22.6876	0.3414
rs4782702	85477299	0.4085	0.0875	ebi-a-GCST90001443	G	A	0.9802	0.00592465	21.7836	0.0198
rs6052993	4944838	-0.1132	0.02459	ebi-a-GCST90001443	G	C	0.4371	0.00576158	21.1806	0.4371
rs75839951	34491589	-0.2457	0.05199	ebi-a-GCST90001444	G	T	0.0585	0.00606853	22.322	0.0585
rs2339996	173070505	-0.1476	0.02879	ebi-a-GCST90001444	A	G	0.7802	0.00713405	26.2695	0.2198
rs72492305	32509333	0.2022	0.0416	ebi-a-GCST90001444	T	C	0.6662	0.00641706	23.6123	0.3338
rs118073973	19948908	0.2924	0.06168	ebi-a-GCST90001444	A	T	0.0402	0.00610608	22.461	0.0402
rs55767134	17048435	-0.1443	0.03132	ebi-a-GCST90001444	C	G	0.1837	0.00576943	21.2154	0.1837
rs34666228	123385425	0.1512	0.02817	ebi-a-GCST90001444	T	G	0.2346	0.0078141	28.7934	0.2346
rs16955339	52971060	0.3075	0.06234	ebi-a-GCST90001444	T	G	0.0377	0.00660745	24.3175	0.0377
rs77510701	34838106	-0.2605	0.05636	ebi-a-GCST90001444	A	C	0.0484	0.00580632	21.3519	0.0484
rs80339814	53396009	-0.2259	0.04752	ebi-a-GCST90001444	C	T	0.0794	0.0061399	22.5861	0.0794
rs6125184	46576714	-0.1164	0.02472	ebi-a-GCST90001444	A	G	0.5914	0.00602478	22.1601	0.4086
rs36071180	765164	0.1556	0.03334	ebi-a-GCST90001444	A	G	0.1597	0.00591924	21.7696	0.1597
rs7726548	116807553	-0.1903	0.04045	ebi-a-GCST90001445	G	T	0.103	0.00601582	22.1209	0.103
rs17405603	144608340	-0.1414	0.02769	ebi-a-GCST90001445	T	A	0.2841	0.00708014	26.0625	0.2841
rs62417843	91779902	-0.2629	0.05605	ebi-a-GCST90001445	C	T	0.0502	0.00597999	21.9883	0.0502
rs9265864	31312747	-0.1444	0.03125	ebi-a-GCST90001445	T	C	0.4642	0.00580472	21.3401	0.4642
rs2450220	119323401	0.1668	0.03177	ebi-a-GCST90001445	T	C	0.816	0.0074812	27.5499	0.184
rs140191306	2570753	-0.4466	0.09399	ebi-a-GCST90001445	T	C	0.0179	0.00613587	22.5651	0.0179
rs11068290	110228055	-0.3746	0.0813	ebi-a-GCST90001445	T	C	0.0231	0.00577186	21.2186	0.0231
rs7994585	111083495	-0.1137	0.02485	ebi-a-GCST90001445	C	G	0.4839	0.00569199	20.9233	0.4839
rs7215243	78261805	0.1743	0.03642	ebi-a-GCST90001445	G	A	0.1328	0.00622413	22.8917	0.1328
rs77146037	178195174	-0.2726	0.05953	ebi-a-GCST90001446	G	A	0.0472	0.00570282	20.9576	0.0472
rs61790670	84127219	0.142	0.0294	ebi-a-GCST90001446	A	C	0.23	0.00634035	23.3155	0.23
rs114551034	66709035	-0.2926	0.05767	ebi-a-GCST90001446	A	G	0.0509	0.0069919	25.7283	0.0509
rs4697617	25771115	0.1401	0.02742	ebi-a-GCST90001446	A	G	0.7103	0.00708998	26.0918	0.2897
rs62521107	118851954	-0.2685	0.05455	ebi-a-GCST90001446	T	C	0.058	0.00658301	24.2137	0.058
rs421516	63135589	-0.3138	0.06366	ebi-a-GCST90001446	A	C	0.9583	0.00660221	24.2848	0.0417
rs77741094	42362418	-0.627	0.1131	ebi-a-GCST90001446	G	C	0.0126	0.0083362	30.7165	0.0126
rs144295598	45164171	0.5677	0.1226	ebi-a-GCST90001446	A	G	0.0103	0.00583057	21.4299	0.0103
rs74907325	218429679	0.2307	0.04822	ebi-a-GCST90001447	T	A	0.0666	0.00622022	22.8772	0.0666
rs16867231	181050023	-0.547	0.1138	ebi-a-GCST90001447	A	G	0.0108	0.00627813	23.0915	0.0108
rs140380950	105587803	-0.3401	0.06356	ebi-a-GCST90001447	C	T	0.0368	0.00776844	28.6159	0.0368
rs76112278	15915069	-0.4136	0.08735	ebi-a-GCST90001447	A	G	0.0194	0.00609335	22.4077	0.0194
rs28393044	157437839	0.3089	0.06706	ebi-a-GCST90001447	G	C	0.0334	0.00576861	21.2066	0.0334
rs13196511	44643196	-0.2113	0.04244	ebi-a-GCST90001447	A	G	0.0913	0.0067327	24.7748	0.0913
rs2362966	125560687	-0.2556	0.05243	ebi-a-GCST90001447	C	G	0.0556	0.0064569	23.7533	0.0556
rs35060907	132636158	-0.1953	0.04025	ebi-a-GCST90001447	T	G	0.1036	0.00639677	23.5307	0.1036
rs59879144	75564449	-0.4658	0.09637	ebi-a-GCST90001447	A	C	0.0161	0.00634782	23.3495	0.0161
rs4903967	81485149	-0.1368	0.02733	ebi-a-GCST90001447	A	G	0.6906	0.0068046	25.0412	0.3094
rs2216762	84759446	-0.1464	0.03092	ebi-a-GCST90001447	C	T	0.8141	0.0060929	22.4061	0.1859
rs8059803	81603001	-0.122	0.02577	ebi-a-GCST90001447	A	G	0.6504	0.00609133	22.4003	0.3496
rs72927038	51760939	-0.33	0.06793	ebi-a-GCST90001447	T	C	0.0335	0.00641189	23.5867	0.0335
rs114693598	161500712	-0.1756	0.03803	ebi-a-GCST90001448	T	G	0.1422	0.00701026	21.3063	0.1422
rs2404849	224272792	0.1562	0.03041	ebi-a-GCST90001448	G	T	0.7464	0.00866053	26.3658	0.2536
rs3040901	79926958	-0.1552	0.03359	ebi-a-GCST90001448	T	C	0.2225	0.00701936	21.3342	0.2225
rs2587473	72515785	-0.1429	0.0311	ebi-a-GCST90001448	T	C	0.2432	0.00694242	21.0987	0.2432
rs9894233	45778747	-0.3991	0.08574	ebi-a-GCST90001448	A	T	0.0268	0.00712336	21.6525	0.0268
rs113451095	9975038	-0.2994	0.06307	ebi-a-GCST90001448	C	T	0.0472	0.00740666	22.5201	0.0472
rs150248455	46373171	0.25	0.05201	ebi-a-GCST90001448	A	G	0.0674	0.00759258	23.0897	0.0674
rs191730825	46613239	0.4346	0.08042	ebi-a-GCST90001449	G	A	0.0292	0.00950607	29.1854	0.0292
rs115058278	101915678	0.4772	0.1021	ebi-a-GCST90001449	A	T	0.0168	0.00712756	21.8305	0.0168
rs74610143	172744541	0.6366	0.1245	ebi-a-GCST90001449	T	C	0.0125	0.00851877	26.1282	0.0125
rs35237330	182768743	-0.2147	0.04484	ebi-a-GCST90001449	A	G	0.0971	0.00747775	22.9112	0.0971
rs13241407	153684820	-0.28	0.06121	ebi-a-GCST90001449	G	A	0.0483	0.00682957	20.9115	0.0483
rs11766273	22775663	0.591	0.1283	ebi-a-GCST90001449	A	G	0.0115	0.00692471	21.2049	0.0115
rs73073066	23486970	0.4148	0.08775	ebi-a-GCST90001449	T	C	0.023	0.0072896	22.3305	0.023
rs11610005	27966210	-0.124	0.02698	ebi-a-GCST90001449	G	C	0.4358	0.00689371	21.1093	0.4358
rs57566659	42973243	0.3158	0.06253	ebi-a-GCST90001449	C	G	0.0462	0.00831228	25.4895	0.0462
rs76968110	31160823	-0.4763	0.0957	ebi-a-GCST90001449	A	G	0.0189	0.00807448	24.7544	0.0189
rs8065103	45062476	0.1465	0.02963	ebi-a-GCST90001449	G	A	0.7212	0.00796957	24.4302	0.2788
rs35149557	5421681	0.1579	0.03301	ebi-a-GCST90001449	C	T	0.198	0.00746308	22.8659	0.198
rs4656708	169701466	-0.3696	0.0647	ebi-a-GCST90001450	C	A	0.0459	0.0106936	32.6113	0.0459
rs4987369	169662742	0.2378	0.03006	ebi-a-GCST90001450	T	G	0.2774	0.0203082	62.54	0.2774
rs62167331	56524393	-0.347	0.07464	ebi-a-GCST90001450	A	G	0.0341	0.00710812	21.5987	0.0341
rs13068785	74703663	0.269	0.05861	ebi-a-GCST90001450	T	C	0.0581	0.00692912	21.051	0.0581
rs11935230	136447876	0.1842	0.03607	ebi-a-GCST90001450	C	G	0.1686	0.00856423	26.0615	0.1686
rs11249570	177033794	-0.1525	0.02632	ebi-a-GCST90001450	A	G	0.4581	0.0109977	33.549	0.4581
rs4484736	66059237	-0.1386	0.03012	ebi-a-GCST90001450	A	G	0.7173	0.00696495	21.1606	0.2827
rs530377	135337621	0.1627	0.03256	ebi-a-GCST90001450	C	T	0.2211	0.00820287	24.9528	0.2211
rs4899265	69321561	0.139	0.02858	ebi-a-GCST90001450	C	A	0.3475	0.00777414	23.6384	0.3475
rs149543954	15302488	0.295	0.06108	ebi-a-GCST90001450	T	G	0.0517	0.00766726	23.3109	0.0517
rs4987360	169664867	0.3359	0.02969	ebi-a-GCST90001451	G	A	0.2763	0.0403776	127.913	0.2763
rs4656708	169701466	-0.3294	0.06481	ebi-a-GCST90001451	C	A	0.0457	0.00842038	25.8153	0.0457
rs9859349	31661754	0.227	0.04151	ebi-a-GCST90001451	A	G	0.1205	0.00973506	29.8855	0.1205
rs36141595	32848987	-0.1512	0.03196	ebi-a-GCST90001451	G	A	0.2516	0.00730377	22.3668	0.2516
rs1816932	56771414	0.1467	0.02962	ebi-a-GCST90001451	A	G	0.2855	0.00799913	24.5135	0.2855
rs17624563	110456263	-0.2904	0.05766	ebi-a-GCST90001451	G	C	0.0569	0.00826948	25.3489	0.0569
rs11249570	177033794	-0.1315	0.02634	ebi-a-GCST90001451	A	G	0.4578	0.00812675	24.9077	0.4578
rs2399610	5737796	-0.1315	0.02718	ebi-a-GCST90001451	G	A	0.4988	0.00763597	23.392	0.4988
rs530377	135337621	0.1614	0.03252	ebi-a-GCST90001451	C	T	0.2206	0.00803238	24.6162	0.2206
rs7139370	109976273	0.2947	0.0539	ebi-a-GCST90001451	T	C	0.0676	0.00973143	29.8743	0.0676
rs117309559	31030304	0.5719	0.1203	ebi-a-GCST90001451	G	A	0.013	0.00737454	22.5852	0.013
rs4899389	71667863	-0.1913	0.03943	ebi-a-GCST90001451	A	G	0.132	0.00767838	23.5229	0.132
rs45487297	30153119	0.6623	0.1201	ebi-a-GCST90001451	A	T	0.0135	0.00989793	30.3905	0.0135
rs7150584	58316355	-0.1787	0.03646	ebi-a-GCST90001451	T	C	0.1624	0.00783503	24.0066	0.1624
rs9807014	76108637	-0.2057	0.0397	ebi-a-GCST90001451	T	C	0.1333	0.00874807	26.8288	0.1333
rs2404849	224272792	0.1532	0.03003	ebi-a-GCST90001452	G	T	0.7463	0.00855266	26.0087	0.2537
rs55971447	161515326	-0.1809	0.03084	ebi-a-GCST90001452	T	C	0.231	0.0112758	34.3843	0.231
rs72660177	34019363	-0.2006	0.04321	ebi-a-GCST90001452	T	C	0.1018	0.00709295	21.538	0.1018
rs3040901	79926958	-0.1559	0.03322	ebi-a-GCST90001452	T	C	0.2224	0.00724701	22.0092	0.2224
rs11772116	23594922	0.225	0.04872	ebi-a-GCST90001452	C	G	0.0766	0.00701966	21.3139	0.0766
rs113800324	69766606	0.3099	0.05911	ebi-a-GCST90001452	T	C	0.05	0.00902832	27.4684	0.05
rs17474599	100593548	-0.5233	0.1093	ebi-a-GCST90001452	T	C	0.0146	0.00754047	22.9073	0.0146
rs4359381	61748527	0.2509	0.0547	ebi-a-GCST90001452	C	G	0.06	0.00692522	21.0251	0.06
rs12708874	66062093	-0.1526	0.03262	ebi-a-GCST90001452	T	A	0.7957	0.00720157	21.8702	0.2043
rs9894233	45778747	-0.4108	0.08485	ebi-a-GCST90001452	A	T	0.0268	0.0077094	23.4244	0.0268
rs150248455	46373171	0.2439	0.05149	ebi-a-GCST90001452	A	G	0.0673	0.00738218	22.4228	0.0673
rs80087840	17966505	-0.6187	0.1345	ebi-a-GCST90001453	A	G	0.0105	0.00691241	21.1461	0.0105
rs191730825	46613239	0.3846	0.08124	ebi-a-GCST90001453	G	A	0.0293	0.00731838	22.3972	0.0293
rs10924239	245721841	0.207	0.04455	ebi-a-GCST90001453	A	G	0.0993	0.00705177	21.5754	0.0993
rs114693598	161500712	-0.195	0.03862	ebi-a-GCST90001453	T	G	0.1418	0.00831657	25.4776	0.1418
rs74610143	172744541	0.5956	0.1263	ebi-a-GCST90001453	T	C	0.0125	0.00726212	22.2237	0.0125
rs138567833	182783833	-0.2161	0.0466	ebi-a-GCST90001453	A	G	0.0895	0.00702429	21.4908	0.0895
rs73073066	23486970	0.4544	0.08893	ebi-a-GCST90001453	T	C	0.0229	0.00851515	26.0912	0.0229
rs1469503	112076693	0.2989	0.06464	ebi-a-GCST90001453	T	A	0.9564	0.00698444	21.368	0.0436
rs57566659	42973243	0.3077	0.06328	ebi-a-GCST90001453	C	G	0.0462	0.00771763	23.6285	0.0462
rs1800973	69744014	0.25	0.04806	ebi-a-GCST90001453	A	C	0.0831	0.00882247	27.0412	0.0831
rs11610005	27966210	-0.1298	0.02728	ebi-a-GCST90001453	G	C	0.4359	0.00739205	22.6243	0.4359
rs62002392	37200279	0.1991	0.04263	ebi-a-GCST90001453	G	A	0.1118	0.00712415	21.7985	0.1118
rs4468691	45064678	0.1484	0.03016	ebi-a-GCST90001453	G	A	0.7286	0.00790108	24.1946	0.2714
rs28680389	134566275	0.2396	0.04966	ebi-a-GCST90001454	A	G	0.0747	0.00765427	23.2634	0.0747
rs938447	108746427	0.1364	0.02743	ebi-a-GCST90001454	C	T	0.6473	0.0081267	24.7109	0.3527
rs148420500	76034172	-0.4212	0.08981	ebi-a-GCST90001454	A	G	0.0209	0.00723526	21.9806	0.0209
rs4899265	69321561	0.1267	0.02759	ebi-a-GCST90001454	C	A	0.3474	0.00693915	21.0747	0.3474
rs139554006	53831558	0.3934	0.08287	ebi-a-GCST90001454	A	G	0.0255	0.0074118	22.5209	0.0255
rs117545845	25622885	0.1995	0.03962	ebi-a-GCST90001454	T	C	0.1209	0.00833114	25.3378	0.1209
rs4668750	12351867	0.2764	0.05873	ebi-a-GCST90001455	A	G	0.0524	0.00723083	22.1345	0.0524
rs2955643	9386094	0.1248	0.02633	ebi-a-GCST90001455	A	G	0.4513	0.00733355	22.4513	0.4513
rs12485444	188135783	0.1287	0.02682	ebi-a-GCST90001455	A	T	0.4742	0.00751531	23.012	0.4742
rs151240896	9228763	-0.2473	0.0512	ebi-a-GCST90001455	G	A	0.0702	0.0076133	23.3143	0.0702
rs35079623	31868358	0.3488	0.07433	ebi-a-GCST90001455	C	T	0.0344	0.0071891	22.0059	0.0344
rs765044	2560423	0.1523	0.03151	ebi-a-GCST90001455	G	T	0.2292	0.00762365	23.3463	0.2292
rs5761319	26322953	0.1333	0.02676	ebi-a-GCST90001455	T	A	0.479	0.00809361	24.7972	0.479
rs2404849	224272792	0.1466	0.03065	ebi-a-GCST90001456	G	T	0.7464	0.00752082	22.8623	0.2536
rs6808893	188133439	-0.1285	0.02714	ebi-a-GCST90001456	T	C	0.5711	0.00737073	22.4026	0.4289
rs548306594	87446622	-0.502	0.1059	ebi-a-GCST90001456	C	T	0.0187	0.00738809	22.4558	0.0187
rs74610143	172744541	0.5811	0.1256	ebi-a-GCST90001456	T	C	0.0124	0.0070403	21.3912	0.0124
rs55651060	67292748	-0.5072	0.1058	ebi-a-GCST90001456	T	G	0.0157	0.00755493	22.9667	0.0157
rs2295270	47216562	0.1631	0.03419	ebi-a-GCST90001456	A	G	0.19	0.00748144	22.7416	0.19
rs151194174	20995778	-0.3754	0.07868	ebi-a-GCST90001456	A	G	0.0305	0.00748401	22.7495	0.0305
rs2587473	72515785	-0.1584	0.03131	ebi-a-GCST90001456	T	C	0.2433	0.00840649	25.5774	0.2433
rs12277397	134569102	0.1863	0.04033	ebi-a-GCST90001456	T	G	0.1179	0.00701855	21.3246	0.1179
rs117545845	25622885	0.189	0.04018	ebi-a-GCST90001456	T	C	0.1211	0.00727561	22.1114	0.1211
rs77361483	56892198	0.2544	0.05533	ebi-a-GCST90001457	T	C	0.0661	0.00690154	21.1265	0.0661
rs191730825	46613239	0.3732	0.08142	ebi-a-GCST90001457	G	A	0.0293	0.00685919	20.9959	0.0293
rs6808893	188133439	-0.1582	0.02739	ebi-a-GCST90001457	T	C	0.5717	0.0108476	33.3383	0.4283
rs74610143	172744541	0.6697	0.1264	ebi-a-GCST90001457	T	C	0.0125	0.00914362	28.0531	0.0125
rs35237330	182768743	-0.2309	0.04538	ebi-a-GCST90001457	A	G	0.0971	0.00843877	25.8722	0.0971
rs78175301	23629053	0.4043	0.0873	ebi-a-GCST90001457	G	A	0.0251	0.00700114	21.4335	0.0251
rs11785252	117400280	-0.1459	0.03084	ebi-a-GCST90001457	A	C	0.7429	0.00730364	22.3664	0.2571
rs1469503	112076693	0.304	0.06476	ebi-a-GCST90001457	T	A	0.9564	0.00719183	22.0215	0.0436
rs7101558	115387449	-0.3015	0.06462	ebi-a-GCST90001457	G	A	0.044	0.00710534	21.7548	0.044
rs76968110	31160823	-0.447	0.0967	ebi-a-GCST90001457	A	G	0.0189	0.0069753	21.3539	0.0189
rs9897015	45202758	-0.1267	0.02729	ebi-a-GCST90001457	A	G	0.3922	0.00703591	21.5407	0.3922
rs76376209	35215045	-0.1798	0.03753	ebi-a-GCST90001457	T	C	0.1418	0.00748856	22.937	0.1418
rs115805162	161410253	-0.2265	0.03229	ebi-a-GCST90001458	T	C	0.2083	0.0143193	49.1749	0.2083
rs71632979	161526397	0.6546	0.02797	ebi-a-GCST90001458	G	A	0.2449	0.139204	547.407	0.2449
rs147678401	161035780	0.319	0.06262	ebi-a-GCST90001458	A	G	0.0437	0.0076037	25.9357	0.0437
rs569911	160798209	0.1529	0.02614	ebi-a-GCST90001458	C	T	0.4349	0.0100005	34.1938	0.4349
rs17017403	112435483	-0.2007	0.04301	ebi-a-GCST90001458	C	T	0.0977	0.00638789	21.762	0.0977
rs72794768	40472950	0.5531	0.1168	ebi-a-GCST90001458	A	C	0.012	0.00657719	22.4112	0.012
rs62504404	38806068	0.1205	0.0252	ebi-a-GCST90001458	A	G	0.4846	0.00670557	22.8516	0.4846
rs16938204	73348626	0.1297	0.02755	ebi-a-GCST90001458	T	C	0.2938	0.00650113	22.1503	0.2938
rs6048352	22780354	-0.1264	0.02708	ebi-a-GCST90001458	G	A	0.6811	0.00639141	21.7741	0.3189
rs71639910	161937774	0.2526	0.05138	ebi-a-GCST90001459	A	G	0.0688	0.00703812	24.1559	0.0688
rs71632979	161526397	0.6258	0.0287	ebi-a-GCST90001459	G	A	0.2447	0.122367	475.174	0.2447
rs74341264	161561151	-0.2585	0.0396	ebi-a-GCST90001459	A	G	0.1218	0.0123419	42.5869	0.1218
rs66730637	65193712	-0.2154	0.04634	ebi-a-GCST90001459	T	C	0.0839	0.00629625	21.5936	0.0839
rs7577824	111876763	-0.1227	0.02584	ebi-a-GCST90001459	A	G	0.4757	0.00656882	22.5346	0.4757
rs11715127	384169	-0.1682	0.03678	ebi-a-GCST90001459	C	G	0.1276	0.00609563	20.9013	0.1276
rs62272723	151963160	0.2972	0.05987	ebi-a-GCST90001459	T	G	0.0501	0.0071746	24.6277	0.0501
rs114586806	36323614	0.3577	0.07639	ebi-a-GCST90001459	T	C	0.0292	0.00638891	21.9134	0.0292
rs876036	50307710	0.1584	0.02961	ebi-a-GCST90001459	C	T	0.2645	0.00832242	28.6008	0.2645
rs4921823	17810983	-0.3324	0.07035	ebi-a-GCST90001459	T	C	0.0362	0.00650437	22.312	0.0362
rs34547718	130647985	-0.1378	0.02808	ebi-a-GCST90001459	G	T	0.2875	0.00701283	24.0685	0.2875
rs145330472	31374800	-0.3648	0.07932	ebi-a-GCST90001459	A	G	0.0265	0.00616459	21.1392	0.0265
rs1330145	110467582	0.1193	0.02592	ebi-a-GCST90001459	G	T	0.5802	0.006174	21.1717	0.4198
rs4752481	122700529	0.1266	0.02587	ebi-a-GCST90001459	T	G	0.4535	0.00697398	23.9342	0.4535
rs6079813	15407093	-0.5066	0.1102	ebi-a-GCST90001459	A	G	0.0136	0.00615927	21.1209	0.0136
rs12628370	27665142	-0.1675	0.03597	ebi-a-GCST90001459	T	C	0.1474	0.0063189	21.6717	0.1474
rs6708784	111927379	0.1169	0.02406	ebi-a-GCST90001460	G	A	0.4784	0.00694808	23.5928	0.4784
rs12616455	85696551	0.1321	0.02633	ebi-a-GCST90001460	A	G	0.7121	0.0074051	25.1563	0.2879
rs2164210	136580287	0.1937	0.02628	ebi-a-GCST90001460	C	T	0.3244	0.0158462	54.2939	0.3244
rs77908862	104696995	0.2251	0.04706	ebi-a-GCST90001460	C	T	0.071	0.00673546	22.866	0.071
rs2545798	176855627	0.1163	0.02379	ebi-a-GCST90001460	A	T	0.4813	0.00703332	23.8843	0.4813
rs62354582	36514924	0.5481	0.1034	ebi-a-GCST90001460	T	C	0.0133	0.00825908	28.0815	0.0133
rs186765793	11535712	-0.3111	0.06766	ebi-a-GCST90001460	T	C	0.0325	0.00622699	21.129	0.0325
rs876039	50308811	-0.1971	0.02752	ebi-a-GCST90001460	C	G	0.2619	0.0149754	51.2648	0.2619
rs11776881	131805603	0.1139	0.02439	ebi-a-GCST90001460	C	A	0.4092	0.00642215	21.7955	0.4092
rs2862050	99691593	-0.1453	0.03097	ebi-a-GCST90001460	T	C	0.818	0.00648156	21.9984	0.182
rs17582557	101828654	0.4301	0.09125	ebi-a-GCST90001460	C	T	0.0169	0.00654151	22.2032	0.0169
rs217667	62358847	0.1614	0.03341	ebi-a-GCST90001460	T	C	0.1457	0.00686935	23.3237	0.1457
rs10853636	51412543	0.1138	0.02422	ebi-a-GCST90001460	G	A	0.4413	0.00650068	22.0637	0.4413
rs911228	160145298	0.1199	0.02567	ebi-a-GCST90001461	A	G	0.5697	0.00642455	21.8036	0.4303
rs55971447	161515326	0.5889	0.02846	ebi-a-GCST90001461	T	C	0.2358	0.112611	427.913	0.2358
rs75072970	161058351	0.3483	0.05681	ebi-a-GCST90001461	C	T	0.0532	0.0110179	37.5664	0.0532
rs17017403	112435483	-0.195	0.04252	ebi-a-GCST90001461	C	T	0.098	0.00619496	21.0196	0.098
rs7355664	47496463	0.1158	0.0251	ebi-a-GCST90001461	C	G	0.4502	0.00626893	21.2722	0.4502
rs115751481	41531792	-0.3782	0.08174	ebi-a-GCST90001461	A	T	0.0258	0.00630495	21.3952	0.0258
rs11748731	30878060	0.3124	0.06744	ebi-a-GCST90001461	T	C	0.0362	0.00631959	21.4452	0.0362
rs79275634	112543958	0.5945	0.1248	ebi-a-GCST90001461	A	G	0.0107	0.00668064	22.6786	0.0107
rs2490034	3870889	0.1328	0.02893	ebi-a-GCST90001461	A	G	0.7432	0.00620655	21.0592	0.2568
rs28854187	73320315	0.1282	0.02716	ebi-a-GCST90001461	A	G	0.2964	0.00656014	22.2669	0.2964
rs62504404	38806068	0.125	0.02491	ebi-a-GCST90001461	A	G	0.4843	0.00740795	25.1661	0.4843
rs138192280	88411604	0.1545	0.0336	ebi-a-GCST90001461	T	C	0.1679	0.00622759	21.131	0.1679
rs142917473	133840072	-0.1534	0.03214	ebi-a-GCST90001461	C	G	0.3072	0.00670643	22.7668	0.3072
rs115102594	35251042	-0.252	0.05419	ebi-a-GCST90001461	G	C	0.0603	0.00636859	21.6125	0.0603
rs74341264	161561151	-0.3652	0.03894	ebi-a-GCST90001462	A	G	0.1219	0.0253116	87.9049	0.1219
rs71632979	161526397	0.7524	0.02735	ebi-a-GCST90001462	G	A	0.2449	0.182635	756.356	0.2449
rs147678401	161035780	0.3283	0.06281	ebi-a-GCST90001462	A	G	0.0437	0.00800166	27.3041	0.0437
rs71639910	161937774	0.3586	0.05081	ebi-a-GCST90001462	A	G	0.0686	0.0144933	49.7812	0.0686
rs17438107	162920561	0.2057	0.04421	ebi-a-GCST90001462	T	A	0.0921	0.00635105	21.6357	0.0921
rs116910026	19877912	0.2767	0.05667	ebi-a-GCST90001462	T	C	0.0512	0.00698957	23.8262	0.0512
rs149812305	5480718	-0.36	0.0755	ebi-a-GCST90001462	C	T	0.0272	0.00666792	22.7224	0.0272
rs73231298	127036033	0.1337	0.02799	ebi-a-GCST90001462	A	G	0.287	0.00669154	22.8034	0.287
rs35519924	81119490	0.128	0.02738	ebi-a-GCST90001462	A	G	0.3276	0.00641128	21.8422	0.3276
rs1515318	105108278	-0.1257	0.02658	ebi-a-GCST90001463	A	G	0.435	0.00651579	22.3515	0.435
rs74341264	161561151	-0.3829	0.03987	ebi-a-GCST90001463	A	G	0.1218	0.026335	92.1772	0.1218
rs143032729	160353789	0.4142	0.07525	ebi-a-GCST90001463	G	A	0.0326	0.00880666	30.2798	0.0326
rs6537835	115108914	-0.2072	0.03711	ebi-a-GCST90001463	A	G	0.8488	0.00905922	31.1561	0.1512
rs341029	77072414	-0.137	0.02939	ebi-a-GCST90001463	A	G	0.7375	0.00633183	21.7164	0.2625
rs56199187	161520931	0.7548	0.02809	ebi-a-GCST90001463	T	C	0.2441	0.174741	721.615	0.2441
rs62300075	43118540	0.1381	0.027	ebi-a-GCST90001463	C	A	0.3707	0.00761353	26.146	0.3707
rs702185	1621830	0.2232	0.04854	ebi-a-GCST90001463	G	A	0.0783	0.0061624	21.1317	0.0783
rs149812305	5480718	-0.3592	0.07663	ebi-a-GCST90001463	C	T	0.0271	0.00640223	21.9594	0.0271
rs7163051	68361528	0.1266	0.02752	ebi-a-GCST90001463	A	G	0.3702	0.00616779	21.1503	0.3702
rs2024391	11907102	0.1625	0.0348	ebi-a-GCST90001463	T	C	0.1736	0.00635369	21.7918	0.1736
rs72711599	162752670	0.2153	0.04595	ebi-a-GCST90001464	A	G	0.0884	0.00644015	21.9412	0.0884
rs12134798	120115384	0.1639	0.03471	ebi-a-GCST90001464	T	C	0.1673	0.00654009	22.2839	0.1673
rs147678401	161035780	0.3116	0.06427	ebi-a-GCST90001464	A	G	0.0437	0.00689223	23.4921	0.0437
rs139939515	163958750	-0.5561	0.1174	ebi-a-GCST90001464	T	C	0.0124	0.00658092	22.424	0.0124
rs71639910	161937774	0.3667	0.05205	ebi-a-GCST90001464	A	G	0.0686	0.0144427	49.6048	0.0686
rs6656063	157964856	0.1405	0.02956	ebi-a-GCST90001464	T	C	0.2499	0.00662585	22.5781	0.2499
rs71632979	161526397	0.8088	0.02785	ebi-a-GCST90001464	G	A	0.2449	0.199366	842.899	0.2449
rs113995133	163485197	-0.6058	0.1285	ebi-a-GCST90001464	A	G	0.0103	0.00651923	22.2124	0.0103
rs74341264	161561151	-0.355	0.04006	ebi-a-GCST90001464	A	G	0.1219	0.0226603	78.4835	0.1219
rs115849513	1827937	-0.3927	0.08325	ebi-a-GCST90001464	T	A	0.0245	0.00652671	22.2381	0.0245
rs79497887	57725145	-0.2163	0.04565	ebi-a-GCST90001464	G	C	0.0865	0.00658487	22.4375	0.0865
rs6656063	157964856	0.1357	0.02958	ebi-a-GCST90001465	T	C	0.2501	0.0061339	21.0334	0.2501
rs71639910	161937774	0.3612	0.0521	ebi-a-GCST90001465	A	G	0.0688	0.0138991	48.0358	0.0688
rs113995133	163485197	-0.6667	0.1287	ebi-a-GCST90001465	A	G	0.0103	0.0078081	26.8194	0.0103
rs74341264	161561151	-0.3508	0.0401	ebi-a-GCST90001465	A	G	0.1218	0.0219501	76.4849	0.1218
rs139939515	163958750	-0.6222	0.1176	ebi-a-GCST90001465	T	C	0.0123	0.00814217	27.9763	0.0123
rs71632979	161526397	0.8089	0.02792	ebi-a-GCST90001465	G	A	0.2447	0.19753	838.888	0.2447
rs950485	82817239	0.1227	0.02577	ebi-a-GCST90001465	C	A	0.4919	0.00660432	22.6572	0.4919
rs1996740	78748977	-0.1204	0.02608	ebi-a-GCST90001465	G	A	0.4776	0.00621123	21.3002	0.4776
rs143512471	63081773	-0.3741	0.08154	ebi-a-GCST90001465	A	G	0.026	0.00613489	21.0368	0.026
rs78169719	157588588	-0.443	0.09659	ebi-a-GCST90001465	C	A	0.0177	0.00613081	21.0227	0.0177
rs75358870	30170464	0.5691	0.1186	ebi-a-GCST90001465	A	C	0.0128	0.00670704	23.0119	0.0128
rs72745440	67606602	-0.5139	0.11	ebi-a-GCST90001465	A	C	0.0141	0.00635985	21.8131	0.0141
rs56164117	45173351	-0.1223	0.02608	ebi-a-GCST90001466	C	T	0.3543	0.00647547	21.9776	0.3543
rs1991164	1732855	-0.117	0.02506	ebi-a-GCST90001466	C	T	0.5529	0.00641901	21.7847	0.4471
rs13088702	121714019	0.3946	0.07957	ebi-a-GCST90001466	C	T	0.0252	0.00723629	24.5786	0.0252
rs2725015	4465101	-0.1473	0.02834	ebi-a-GCST90001466	G	A	0.266	0.00794323	26.999	0.266
rs79116372	36308379	-0.3011	0.06551	ebi-a-GCST90001466	T	A	0.0375	0.00622229	21.1129	0.0375
rs139557155	77583476	0.2575	0.05462	ebi-a-GCST90001466	G	A	0.0578	0.00654417	22.2123	0.0578
rs61852527	90380589	-0.2618	0.0509	ebi-a-GCST90001466	G	A	0.0649	0.00777977	26.4391	0.0649
rs9513487	99428046	0.1234	0.0269	ebi-a-GCST90001466	G	T	0.3251	0.00619841	21.0314	0.3251
rs11852100	36478046	0.2639	0.0548	ebi-a-GCST90001466	C	A	0.0587	0.00682649	23.1772	0.0587
rs114468547	78055434	-0.2713	0.05921	ebi-a-GCST90001466	G	A	0.0491	0.00618401	20.9822	0.0491
rs118148569	13019834	0.2729	0.05772	ebi-a-GCST90001466	T	C	0.0505	0.00658175	22.3407	0.0505
rs112496823	33829583	0.1603	0.03305	ebi-a-GCST90001466	C	A	0.1768	0.00692407	23.5108	0.1768
rs3845548	161507448	-0.2739	0.02938	ebi-a-GCST90001467	T	C	0.2345	0.024854	86.8612	0.2345
rs11811863	247577856	-0.1537	0.03086	ebi-a-GCST90001467	T	C	0.2186	0.00722194	24.7914	0.2186
rs10170363	15272805	0.1318	0.02687	ebi-a-GCST90001467	T	C	0.2944	0.00700628	24.0459	0.2944
rs66967216	190942111	-0.3759	0.07853	ebi-a-GCST90001467	A	G	0.0265	0.00667438	22.8991	0.0265
rs1915087	121838791	0.1569	0.03084	ebi-a-GCST90001467	C	T	0.2025	0.00753319	25.868	0.2025
rs78379738	148318809	0.3227	0.06823	ebi-a-GCST90001467	G	T	0.0364	0.00651708	22.3559	0.0364
rs6930632	155772981	-0.1504	0.03249	ebi-a-GCST90001467	T	C	0.1789	0.00624484	21.4162	0.1789
rs6463191	43492179	-0.1275	0.02658	ebi-a-GCST90001467	A	G	0.3198	0.00670248	22.9962	0.3198
rs55966096	4474949	-0.1321	0.02729	ebi-a-GCST90001467	C	T	0.3085	0.00682449	23.4177	0.3085
rs139557155	77583476	0.277	0.05451	ebi-a-GCST90001467	G	A	0.0578	0.00751582	25.8079	0.0578
rs61852527	90380589	-0.2768	0.05083	ebi-a-GCST90001467	G	A	0.0648	0.00862139	29.6372	0.0648
rs11231693	63862612	-0.2631	0.05451	ebi-a-GCST90001467	A	G	0.0554	0.00678544	23.2828	0.0554
rs12311260	18094072	0.2649	0.0576	ebi-a-GCST90001467	G	C	0.0501	0.00616424	21.138	0.0501
rs9513487	99428046	0.131	0.0268	ebi-a-GCST90001467	G	T	0.326	0.00695803	23.8791	0.326
rs112496823	33829583	0.1585	0.03308	ebi-a-GCST90001467	C	A	0.1771	0.00668743	22.9442	0.1771
rs71381356	49908577	-0.2097	0.04494	ebi-a-GCST90001467	C	T	0.0845	0.00634471	21.7609	0.0845
rs9607320	22202164	0.1192	0.02572	ebi-a-GCST90001467	T	C	0.6037	0.00625935	21.4662	0.3963
rs74341264	161561151	-0.4066	0.03995	ebi-a-GCST90001468	A	G	0.1219	0.0296758	103.525	0.1219
rs71632979	161526397	0.8094	0.02787	ebi-a-GCST90001468	G	A	0.2449	0.199373	842.939	0.2449
rs17438107	162920561	0.2161	0.04523	ebi-a-GCST90001468	T	A	0.0921	0.00669459	22.8139	0.0921
rs71639910	161937774	0.401	0.05202	ebi-a-GCST90001468	A	G	0.0686	0.0172417	59.387	0.0686
rs147678401	161035780	0.3306	0.06429	ebi-a-GCST90001468	A	G	0.0437	0.00774687	26.4279	0.0437
rs73172229	179194521	-0.1908	0.03986	ebi-a-GCST90001468	T	C	0.1233	0.00671953	22.8995	0.1233
rs13148506	43123482	0.1304	0.02714	ebi-a-GCST90001468	T	C	0.3691	0.00676971	23.0717	0.3691
rs116910026	19877912	0.2902	0.05778	ebi-a-GCST90001468	T	C	0.0512	0.00739268	25.2106	0.0512
rs4997747	127036550	0.1346	0.02844	ebi-a-GCST90001468	C	T	0.2917	0.00656981	22.3859	0.2917
rs74341264	161561151	-0.4263	0.03928	ebi-a-GCST90001469	A	G	0.1218	0.0333876	117.715	0.1218
rs147678401	161035780	0.3059	0.06344	ebi-a-GCST90001469	A	G	0.0437	0.00677216	23.2369	0.0437
rs34558449	192566347	0.2273	0.04585	ebi-a-GCST90001469	C	G	0.0846	0.00715562	24.5621	0.0846
rs71632979	161526397	0.8232	0.02725	ebi-a-GCST90001469	G	A	0.2447	0.211122	912.059	0.2447
rs71639910	161937774	0.4169	0.05126	ebi-a-GCST90001469	A	G	0.0688	0.0190287	66.1077	0.0688
rs10779896	4613050	-0.2427	0.05258	ebi-a-GCST90001469	T	A	0.0632	0.00620925	21.2933	0.0632
rs17637703	45440721	0.1393	0.03014	ebi-a-GCST90001469	G	A	0.2437	0.00622514	21.3482	0.2437
rs62300075	43118540	0.1382	0.02676	ebi-a-GCST90001469	C	A	0.3707	0.00776079	26.6556	0.3707
rs116910026	19877912	0.273	0.05712	ebi-a-GCST90001469	T	C	0.0512	0.00665419	22.8294	0.0512
rs5767014	48474288	-0.1514	0.03046	ebi-a-GCST90001469	C	T	0.7776	0.00719287	24.6909	0.2224
rs4462104	36975893	-0.1397	0.03017	ebi-a-GCST90001470	C	T	0.2011	0.0063146	21.4282	0.2011
rs17224524	182346146	-0.129	0.02753	ebi-a-GCST90001470	C	T	0.2945	0.00646554	21.9437	0.2945
rs116054627	51168498	0.3356	0.06158	ebi-a-GCST90001470	A	G	0.0413	0.00872596	29.6829	0.0413
rs191779135	82502357	-0.2628	0.04325	ebi-a-GCST90001470	G	A	0.0865	0.0108245	36.8995	0.0865
rs6535445	84151427	-0.2794	0.02525	ebi-a-GCST90001470	C	T	0.3435	0.035019	122.369	0.3435
rs1472757	6455872	-0.1252	0.02495	ebi-a-GCST90001470	C	T	0.6057	0.00740787	25.1658	0.3943
rs56374915	115086436	-0.1835	0.03892	ebi-a-GCST90001470	A	G	0.1119	0.0065453	22.2162	0.1119
rs118054784	130658684	0.2985	0.0621	ebi-a-GCST90001470	A	G	0.0422	0.00680137	23.0913	0.0422
rs116894787	12240106	0.5376	0.1152	ebi-a-GCST90001470	C	G	0.0111	0.00641319	21.7649	0.0111
rs7114664	22793001	0.1874	0.0397	ebi-a-GCST90001470	C	T	0.1046	0.00656076	22.269	0.1046
rs61936377	63530291	0.1364	0.02822	ebi-a-GCST90001470	C	T	0.2503	0.00687659	23.3484	0.2503
rs170697	83856849	0.1127	0.02415	ebi-a-GCST90001470	A	G	0.507	0.00641319	21.7649	0.493
rs11659751	55736723	0.209	0.04558	ebi-a-GCST90001470	A	T	0.0772	0.006193	21.0129	0.0772
rs55971447	161515326	-0.3011	0.02899	ebi-a-GCST90001471	T	C	0.2352	0.0306651	107.813	0.2352
rs116054627	51168498	0.2959	0.063	ebi-a-GCST90001471	A	G	0.0411	0.00642768	22.0472	0.0411
rs62297340	5407389	0.1816	0.03899	ebi-a-GCST90001471	A	C	0.1132	0.00632145	21.6806	0.1132
rs6535445	84151427	-0.3029	0.02564	ebi-a-GCST90001471	C	T	0.344	0.0393177	139.479	0.344
rs191779135	82502357	-0.2664	0.04411	ebi-a-GCST90001471	G	A	0.0867	0.0105833	36.4535	0.0867
rs11000032	73619601	0.1292	0.02767	ebi-a-GCST90001471	A	G	0.2843	0.00635308	21.7897	0.2843
rs3827963	20371744	0.1206	0.02628	ebi-a-GCST90001471	G	A	0.3408	0.00613784	21.0469	0.3408
rs147678401	161035780	0.3417	0.06421	ebi-a-GCST90001472	A	G	0.0437	0.00829189	28.3027	0.0437
rs74341264	161561151	-0.4509	0.03985	ebi-a-GCST90001472	A	G	0.1219	0.0364229	127.952	0.1219
rs2788088	2897093	-0.1286	0.02736	ebi-a-GCST90001472	A	G	0.6884	0.00648054	22.0797	0.3116
rs71639910	161937774	0.425	0.05195	ebi-a-GCST90001472	A	G	0.0686	0.0193773	66.8883	0.0686
rs113995133	163485197	-0.6066	0.1283	ebi-a-GCST90001472	A	G	0.0103	0.00655661	22.3406	0.0103
rs71632979	161526397	0.9207	0.02691	ebi-a-GCST90001472	G	A	0.2449	0.256846	1169.91	0.2449
rs77107932	162042160	-0.4223	0.08238	ebi-a-GCST90001472	C	A	0.0279	0.00769887	26.2629	0.0279
rs162588	364098	-0.1544	0.03158	ebi-a-GCST90001472	A	G	0.2046	0.00700811	23.8899	0.2046
rs139956891	127556162	0.2686	0.05451	ebi-a-GCST90001472	G	A	0.0616	0.00711774	24.2663	0.0616
rs135299	48479731	0.1435	0.03123	ebi-a-GCST90001472	A	G	0.2166	0.00619506	21.101	0.2166
rs2788088	2897093	-0.1283	0.02719	ebi-a-GCST90001473	A	G	0.6886	0.00648715	22.2526	0.3114
rs147678401	161035780	0.3215	0.06383	ebi-a-GCST90001473	A	G	0.0437	0.0073848	25.3546	0.0437
rs71639910	161937774	0.4245	0.05172	ebi-a-GCST90001473	A	G	0.0688	0.0193726	67.3261	0.0688
rs113995133	163485197	-0.6516	0.1277	ebi-a-GCST90001473	A	G	0.0103	0.00757744	26.0211	0.0103
rs6537835	115108914	-0.1706	0.03712	ebi-a-GCST90001473	A	G	0.8488	0.0061561	21.11	0.1512
rs79078281	147922051	0.5118	0.1119	ebi-a-GCST90001473	G	A	0.017	0.00609719	20.9067	0.017
rs74341264	161561151	-0.4505	0.03971	ebi-a-GCST90001473	A	G	0.1218	0.0363702	128.628	0.1218
rs71632979	161526397	0.929	0.0268	ebi-a-GCST90001473	G	A	0.2447	0.260561	1200.9	0.2447
rs77107932	162042160	-0.4247	0.08194	ebi-a-GCST90001473	C	A	0.028	0.00781646	26.8484	0.028
rs4761369	77743499	0.1553	0.03329	ebi-a-GCST90001473	T	C	0.1861	0.00634159	21.7501	0.1861
rs500809	3013136	0.1195	0.02597	ebi-a-GCST90001473	A	G	0.5667	0.00617091	21.161	0.4333
rs10910893	181160955	-0.2262	0.04889	ebi-a-GCST90001474	T	G	0.0707	0.0062384	21.3939	0.0707
rs143032729	160353789	-0.3966	0.07264	ebi-a-GCST90001474	G	A	0.0326	0.00866601	29.792	0.0326
rs74341264	161561151	0.2502	0.03866	ebi-a-GCST90001474	A	G	0.1218	0.0121337	41.8597	0.1218
rs56199187	161520931	-0.5887	0.02799	ebi-a-GCST90001474	T	C	0.2441	0.11483	442.107	0.2441
rs7593638	111876941	0.1305	0.02526	ebi-a-GCST90001474	C	A	0.4749	0.0077663	26.6747	0.4749
rs62234997	20754619	0.2108	0.04552	ebi-a-GCST90001474	G	A	0.085	0.00624971	21.4329	0.085
rs62272723	151963160	-0.2775	0.05854	ebi-a-GCST90001474	T	G	0.0501	0.00654657	22.4577	0.0501
rs11715127	384169	0.1657	0.03607	ebi-a-GCST90001474	C	G	0.1276	0.00615062	21.091	0.1276
rs196051	22056131	-0.1221	0.02607	ebi-a-GCST90001474	G	A	0.3971	0.00639161	21.9227	0.3971
rs876036	50307710	-0.1835	0.02885	ebi-a-GCST90001474	C	T	0.2645	0.0117248	40.432	0.2645
rs4398989	110238601	-0.2853	0.06219	ebi-a-GCST90001474	A	G	0.0422	0.00613389	21.0333	0.0422
rs4752481	122700529	-0.1258	0.0253	ebi-a-GCST90001474	T	G	0.4535	0.00719827	24.7096	0.4535
rs10735429	108726677	0.1338	0.02924	ebi-a-GCST90001474	G	A	0.7411	0.00610302	20.9268	0.2589
rs203393	56242563	-0.1217	0.02505	ebi-a-GCST90001474	A	G	0.5792	0.0068741	23.5891	0.4208
rs9439731	19059471	-0.1231	0.02626	ebi-a-GCST90001475	C	T	0.3644	0.00607549	21.9627	0.3644
rs187260865	106940570	-0.5052	0.09405	ebi-a-GCST90001475	T	C	0.0185	0.0079623	28.8382	0.0185
rs62395272	31394424	-0.2295	0.03657	ebi-a-GCST90001475	T	C	0.2819	0.0108364	39.3617	0.2819
rs9271281	32581059	-0.3029	0.03046	ebi-a-GCST90001475	T	C	0.5808	0.0267704	98.8319	0.4192
rs9271768	32594188	-0.2475	0.03213	ebi-a-GCST90001475	G	A	0.4356	0.0162375	59.3044	0.4356
rs9296042	32736005	-0.1923	0.02928	ebi-a-GCST90001475	T	C	0.5013	0.011856	43.1097	0.4987
rs9469094	32223191	0.3326	0.05164	ebi-a-GCST90001475	C	G	0.0861	0.0114075	41.4601	0.0861
rs116322630	15221128	0.2678	0.05377	ebi-a-GCST90001475	T	C	0.0633	0.00685261	24.7913	0.0633
rs2113347	3175873	-0.1283	0.02784	ebi-a-GCST90001475	C	G	0.2826	0.00587297	21.2262	0.2826
rs7953257	112684221	-0.1366	0.02719	ebi-a-GCST90001475	T	A	0.531	0.00697181	25.2256	0.469
rs12436392	81293101	0.5761	0.123	ebi-a-GCST90001475	C	T	0.9897	0.00606519	21.9252	0.0103
rs62083470	35262843	-0.1742	0.03706	ebi-a-GCST90001475	C	T	0.1305	0.00610837	22.0823	0.1305
rs6010756	61265397	-0.3757	0.07989	ebi-a-GCST90001475	C	A	0.0243	0.00611414	22.1032	0.0243
rs9439732	19059473	-0.1324	0.02523	ebi-a-GCST90001476	T	A	0.4732	0.00760201	27.5233	0.4732
rs115589615	106954936	-0.4683	0.09513	ebi-a-GCST90001476	T	C	0.0175	0.00669571	24.2199	0.0175
rs9271768	32594188	-0.2168	0.03267	ebi-a-GCST90001476	G	A	0.4356	0.0121013	44.0128	0.4356
rs62395272	31394424	-0.1829	0.03742	ebi-a-GCST90001476	T	C	0.2819	0.00660153	23.8769	0.2819
rs9270591	32561424	-0.2715	0.03137	ebi-a-GCST90001476	T	C	0.5793	0.0204106	74.8633	0.4207
rs9296042	32736005	-0.1611	0.02972	ebi-a-GCST90001476	T	C	0.5013	0.00810699	29.3665	0.4987
rs115589615	106954936	-0.4684	0.09367	ebi-a-GCST90001477	T	C	0.0176	0.00693821	24.9914	0.0176
rs114141703	197226213	0.3833	0.08005	ebi-a-GCST90001477	A	C	0.025	0.00636532	22.9146	0.025
rs74827437	109128418	0.1903	0.04129	ebi-a-GCST90001477	G	A	0.1018	0.00590006	21.2298	0.1018
rs73576356	147436169	-0.2957	0.06466	ebi-a-GCST90001477	T	A	0.0379	0.00580951	20.902	0.0379
rs9272459	32605578	-0.1649	0.02958	ebi-a-GCST90001477	A	G	0.5423	0.00860852	31.0601	0.4577
rs62395272	31394424	-0.1767	0.0353	ebi-a-GCST90001477	T	C	0.2812	0.00695236	25.0427	0.2812
rs9275271	32662533	0.2356	0.03057	ebi-a-GCST90001477	C	T	0.6292	0.0163249	59.3631	0.3708
rs28610544	106771703	0.1685	0.03275	ebi-a-GCST90001477	T	C	0.1692	0.00734201	26.4566	0.1692
rs7310615	111865049	-0.1431	0.02641	ebi-a-GCST90001477	G	C	0.5222	0.00813641	29.3427	0.4778
rs11169475	50914563	-0.3396	0.07329	ebi-a-GCST90001477	A	G	0.0296	0.0059633	21.4587	0.0296
rs55952218	73388512	0.2123	0.04485	ebi-a-GCST90001477	A	G	0.0807	0.00622161	22.394	0.0807
rs139181645	76469857	-0.2801	0.05887	ebi-a-GCST90001477	G	C	0.0451	0.00628547	22.6254	0.0451
rs61289229	46392004	0.1874	0.03947	ebi-a-GCST90001477	T	C	0.1133	0.00625916	22.5301	0.1133
rs5995959	22750190	-0.3484	0.07506	ebi-a-GCST90001477	T	C	0.0323	0.00598372	21.5326	0.0323
rs13410035	161139489	-0.3267	0.06743	ebi-a-GCST90001478	T	C	0.0346	0.00678354	23.4606	0.0346
rs77142596	163753664	-0.307	0.06687	ebi-a-GCST90001478	T	C	0.0371	0.00609508	21.065	0.0371
rs2187822	32449726	-0.1531	0.03337	ebi-a-GCST90001478	C	A	0.3251	0.00608705	21.0371	0.3251
rs191172032	148149143	0.3869	0.0825	ebi-a-GCST90001478	A	G	0.0253	0.00635828	21.9805	0.0253
rs77615103	37406370	0.1876	0.03743	ebi-a-GCST90001478	A	C	0.1484	0.00725578	25.1058	0.1484
rs1571025	6134869	0.2422	0.0339	ebi-a-GCST90001478	G	A	0.1766	0.0146341	51.0148	0.1766
rs6602392	6078079	0.2173	0.03926	ebi-a-GCST90001478	A	C	0.1155	0.00883457	30.6172	0.1155
rs77071786	23501010	-0.2858	0.05432	ebi-a-GCST90001478	C	G	0.0598	0.0079899	27.6664	0.0598
rs72821912	30183388	0.2845	0.06114	ebi-a-GCST90001478	T	C	0.045	0.00626047	21.6402	0.045
rs2909902	47667326	-0.1357	0.02779	ebi-a-GCST90001478	A	T	0.2784	0.0068897	23.8303	0.2784
rs6016476	39570656	0.1213	0.02643	ebi-a-GCST90001478	G	A	0.3688	0.00609108	21.0511	0.3688
rs76239041	153002618	0.3211	0.06468	ebi-a-GCST90001479	A	G	0.0412	0.00711964	24.6313	0.0412
rs2975007	29902327	-0.1628	0.0337	ebi-a-GCST90001479	T	G	0.4342	0.0067442	23.3236	0.4342
rs971864	164597687	0.1181	0.02572	ebi-a-GCST90001479	T	C	0.4588	0.00609709	21.072	0.4588
rs6602392	6078079	0.1917	0.04025	ebi-a-GCST90001479	A	C	0.1155	0.00655656	22.6704	0.1155
rs1571025	6134869	0.2054	0.03486	ebi-a-GCST90001479	G	A	0.1766	0.01	34.6971	0.1766
rs139191636	23591661	-0.2479	0.05372	ebi-a-GCST90001479	A	G	0.0634	0.00615771	21.2828	0.0634
rs146090095	25035095	-0.2506	0.04997	ebi-a-GCST90001479	T	A	0.0708	0.00726436	25.1357	0.0708
rs2526941	73155735	0.323	0.06915	ebi-a-GCST90001479	C	T	0.0358	0.00630802	21.8056	0.0358
rs11869223	33775713	-0.1191	0.02574	ebi-a-GCST90001479	G	C	0.4364	0.00619056	21.397	0.4364
rs56043453	80189590	0.1394	0.03038	ebi-a-GCST90001479	T	A	0.7704	0.00608861	21.0425	0.2296
rs12044365	210431761	-0.3482	0.07468	ebi-a-GCST90001480	G	A	0.0248	0.00634407	21.7267	0.0248
rs6751481	38897810	0.2177	0.02348	ebi-a-GCST90001480	C	T	0.4699	0.0246249	85.9143	0.4699
rs17607399	41884212	0.1892	0.03839	ebi-a-GCST90001480	T	C	0.1084	0.00708275	24.2745	0.1084
rs408686	39177320	-0.2089	0.03078	ebi-a-GCST90001480	A	C	0.814	0.0133471	46.0346	0.186
rs979640	132525794	-0.1339	0.02833	ebi-a-GCST90001480	G	A	0.7852	0.00651795	22.3261	0.2148
rs247636	142990496	-0.3186	0.06187	ebi-a-GCST90001480	A	G	0.0363	0.00772761	26.5018	0.0363
rs36058358	32636282	-0.1784	0.03687	ebi-a-GCST90001480	A	G	0.2229	0.00682889	23.3985	0.2229
rs9272050	32599071	0.1633	0.03024	ebi-a-GCST90001480	A	G	0.7012	0.00849157	29.1443	0.2988
rs1618199	31275850	0.1509	0.0328	ebi-a-GCST90001480	A	G	0.3771	0.00617764	21.1532	0.3771
rs147199078	80542211	0.3441	0.06816	ebi-a-GCST90001480	C	T	0.0295	0.00742941	25.4715	0.0295
rs7787732	151861663	0.1935	0.04143	ebi-a-GCST90001480	C	T	0.0793	0.00636563	21.801	0.0793
rs7899451	118980344	-0.1238	0.02622	ebi-a-GCST90001480	G	C	0.2803	0.00650466	22.2803	0.2803
rs16922479	22863004	-0.1773	0.03726	ebi-a-GCST90001480	C	T	0.1094	0.00660596	22.6296	0.1094
rs3016770	128694040	-0.1819	0.03707	ebi-a-GCST90001480	G	T	0.89	0.00702171	24.0638	0.11
rs75958070	79203049	-0.2006	0.03612	ebi-a-GCST90001480	C	G	0.1217	0.00897704	30.8256	0.1217
rs8088253	64904859	0.2852	0.05469	ebi-a-GCST90001480	G	A	0.0467	0.00792339	27.1787	0.0467
rs111941642	28079761	-0.476	0.09652	ebi-a-GCST90001480	T	C	0.0144	0.00709204	24.3066	0.0144
rs61828007	203502968	0.3706	0.06927	ebi-a-GCST90001481	G	A	0.0289	0.00825922	28.6067	0.0289
rs60220946	193505625	0.4297	0.07742	ebi-a-GCST90001481	T	C	0.0212	0.0088832	30.7873	0.0212
rs7530076	195825276	-0.463	0.07456	ebi-a-GCST90001481	A	G	0.9748	0.0110949	38.5387	0.0252
rs112553628	38077329	0.2951	0.06128	ebi-a-GCST90001481	G	A	0.0352	0.00670195	23.1765	0.0352
rs413431	39176695	-0.2777	0.02969	ebi-a-GCST90001481	G	A	0.8154	0.0248219	87.4336	0.1846
rs139681117	23924920	0.2445	0.05221	ebi-a-GCST90001481	T	C	0.0528	0.00634028	21.9178	0.0528
rs6751481	38897810	0.2946	0.02252	ebi-a-GCST90001481	C	T	0.4709	0.0474293	171.031	0.4709
rs17607399	41884212	0.209	0.03723	ebi-a-GCST90001481	T	C	0.1084	0.0090858	31.4959	0.1084
rs10059100	120100784	-0.1194	0.02467	ebi-a-GCST90001481	G	A	0.3224	0.00676926	23.4109	0.3224
rs9274712	32637298	-0.1758	0.03533	ebi-a-GCST90001481	T	C	0.3326	0.00715243	24.7456	0.3326
rs12722496	6096667	-0.2244	0.0482	ebi-a-GCST90001481	G	A	0.0611	0.00626674	21.662	0.0611
rs73124650	47523429	0.3448	0.07228	ebi-a-GCST90001481	C	T	0.0249	0.00657738	22.7429	0.0249
rs79670457	47437969	0.2321	0.04896	ebi-a-GCST90001481	T	C	0.0541	0.00649617	22.4603	0.0541
rs147958143	238096255	-0.5364	0.1072	ebi-a-GCST90001482	T	A	0.0111	0.00723196	25.0228	0.0111
rs7530076	195825276	-0.3827	0.07667	ebi-a-GCST90001482	A	G	0.9748	0.00719697	24.9008	0.0252
rs115383271	39367533	0.2552	0.0517	ebi-a-GCST90001482	A	C	0.0541	0.00703935	24.3516	0.0541
rs17607399	41884212	0.1996	0.03805	ebi-a-GCST90001482	T	C	0.1084	0.00794271	27.5017	0.1084
rs6751481	38897810	0.2762	0.0232	ebi-a-GCST90001482	C	T	0.4709	0.0396043	141.651	0.4709
rs408686	39177320	-0.2655	0.03044	ebi-a-GCST90001482	A	C	0.8142	0.0216547	76.0303	0.1858
rs112553628	38077329	0.2882	0.06287	ebi-a-GCST90001482	G	A	0.0352	0.00607679	21.0014	0.0352
rs247636	142990496	-0.2906	0.06183	ebi-a-GCST90001482	A	G	0.0361	0.00638603	22.077	0.0361
rs1084331	125213827	-0.1546	0.03375	ebi-a-GCST90001482	G	A	0.8586	0.00606804	20.971	0.1414
rs4959016	31297833	-0.1474	0.03155	ebi-a-GCST90001482	T	C	0.5928	0.00631055	21.8144	0.4072
rs62405562	32451834	-0.155	0.02965	ebi-a-GCST90001482	G	A	0.4537	0.00788851	27.3125	0.4537
rs79505492	79167993	-0.1913	0.04122	ebi-a-GCST90001482	G	A	0.09	0.00622761	21.5259	0.09
rs145833948	41804479	0.2778	0.05849	ebi-a-GCST90001482	A	C	0.0425	0.0065205	22.5449	0.0425
rs76384362	15365872	0.3703	0.0807	ebi-a-GCST90001482	T	C	0.0212	0.00608875	21.043	0.0212
rs72744142	81518947	-0.1499	0.03278	ebi-a-GCST90001482	A	G	0.1507	0.00604744	20.8993	0.1507
rs117680001	13652401	0.5355	0.117	ebi-a-GCST90001482	A	C	0.0105	0.00605799	20.936	0.0105
rs79524476	40973561	0.1481	0.03202	ebi-a-GCST90001482	G	C	0.1477	0.00618576	21.3803	0.1477
rs190023756	199471227	0.6136	0.1211	ebi-a-GCST90001483	A	G	0.0101	0.00748347	25.6583	0.0101
rs11890666	38745822	-0.1566	0.02815	ebi-a-GCST90001483	A	G	0.2875	0.009007	30.9294	0.2875
rs12712610	38897249	0.1912	0.02749	ebi-a-GCST90001483	G	A	0.2972	0.0140082	48.3472	0.2972
rs10086961	132897157	-0.1276	0.02767	ebi-a-GCST90001483	C	T	0.2797	0.00620672	21.2534	0.2797
rs111534725	98139264	0.7719	0.06357	ebi-a-GCST90001483	T	G	0.0408	0.0415041	147.354	0.0408
rs117678654	101548054	0.6017	0.1206	ebi-a-GCST90001483	A	C	0.0107	0.00725746	24.8777	0.0107
rs7079761	97842115	0.7212	0.05595	ebi-a-GCST90001483	A	G	0.0554	0.0465267	166.057	0.0554
rs35909109	98014850	0.3601	0.06066	ebi-a-GCST90001483	T	C	0.0464	0.0102436	35.2197	0.0464
rs77520132	98160835	0.5828	0.05899	ebi-a-GCST90001483	A	G	0.046	0.027867	97.55	0.046
rs143132810	96890004	0.6358	0.0789	ebi-a-GCST90001483	C	T	0.0263	0.018714	64.8981	0.0263
rs192831774	95387682	0.4945	0.0724	ebi-a-GCST90001483	T	A	0.0311	0.0135154	46.623	0.0311
rs185474383	96311553	0.5292	0.08658	ebi-a-GCST90001483	T	G	0.021	0.010853	37.3379	0.021
rs4918971	97569998	0.8068	0.02149	ebi-a-GCST90001483	G	C	0.4264	0.292759	1408.65	0.4264
rs72809762	97294154	0.4336	0.04951	ebi-a-GCST90001483	T	C	0.0675	0.0220293	76.6545	0.0675
rs6488275	10379180	-0.1716	0.03738	ebi-a-GCST90001483	T	C	0.8774	0.00615119	21.0621	0.1226
rs78654607	83070118	-0.3394	0.07017	ebi-a-GCST90001483	G	C	0.0329	0.00682386	23.3811	0.0329
rs75834156	38911130	-0.1662	0.03462	ebi-a-GCST90001484	T	C	0.1589	0.00666079	23.0332	0.1589
rs77718305	85424907	0.2854	0.06134	ebi-a-GCST90001484	T	C	0.0425	0.00625913	21.6355	0.0425
rs11718018	60364770	-0.1175	0.02509	ebi-a-GCST90001484	C	T	0.4149	0.00634063	21.919	0.4149
rs141700904	57764436	0.5307	0.1133	ebi-a-GCST90001484	G	A	0.0124	0.00634301	21.9273	0.0124
rs73196633	86574111	-0.1457	0.03152	ebi-a-GCST90001484	C	A	0.1977	0.00617839	21.3547	0.1977
rs7077127	18717348	-0.1424	0.03091	ebi-a-GCST90001484	T	G	0.2054	0.00613718	21.2114	0.2054
rs192831774	95387682	0.5858	0.07135	ebi-a-GCST90001484	T	A	0.0313	0.0192352	67.3687	0.0313
rs4918962	97475574	-0.8878	0.02028	ebi-a-GCST90001484	C	A	0.5738	0.357982	1915.32	0.4262
rs1923692	98173715	-0.5718	0.0529	ebi-a-GCST90001484	G	T	0.9453	0.032876	116.768	0.0547
rs10882701	97741071	-0.3681	0.02438	ebi-a-GCST90001484	C	A	0.5141	0.0622006	227.83	0.4859
rs4293064	107757380	0.2434	0.04326	ebi-a-GCST90001484	A	C	0.0899	0.00912655	31.6385	0.0899
rs12778837	96998744	0.2009	0.02654	ebi-a-GCST90001484	C	T	0.3595	0.0163983	57.2671	0.3595
rs72809757	97285715	0.5451	0.05251	ebi-a-GCST90001484	G	A	0.0588	0.0304005	107.7	0.0588
rs7963011	10389074	0.125	0.02724	ebi-a-GCST90001484	T	C	0.2733	0.00608939	21.0452	0.2733
rs61821998	193263354	0.4208	0.08415	ebi-a-GCST90001485	A	T	0.0215	0.00722296	24.9914	0.0215
rs12712610	38897249	0.201	0.02719	ebi-a-GCST90001485	G	A	0.2975	0.015651	54.6161	0.2975
rs11890666	38745822	-0.1612	0.02787	ebi-a-GCST90001485	A	G	0.2866	0.00963984	33.4352	0.2866
rs12518588	85325148	0.1241	0.02523	ebi-a-GCST90001485	G	T	0.412	0.0069901	24.18	0.412
rs10086961	132897157	-0.1275	0.02736	ebi-a-GCST90001485	C	T	0.28	0.00627875	21.7038	0.28
rs11818051	97972294	0.6998	0.0719	ebi-a-GCST90001485	T	C	0.0317	0.0268227	94.6754	0.0317
rs4918969	97562938	0.8426	0.02078	ebi-a-GCST90001485	A	G	0.4267	0.323584	1643.23	0.4267
rs35909109	98014850	0.3811	0.05993	ebi-a-GCST90001485	T	C	0.0464	0.0116287	40.4144	0.0464
rs182702572	96658384	0.5464	0.07402	ebi-a-GCST90001485	A	C	0.0295	0.0156067	54.4591	0.0295
rs1410600	97070694	-0.2216	0.02536	ebi-a-GCST90001485	T	C	0.4069	0.021733	76.3112	0.4069
rs12778837	96998744	0.1965	0.02651	ebi-a-GCST90001485	C	T	0.3595	0.015734	54.9102	0.3595
rs111534725	98139264	0.8056	0.06291	ebi-a-GCST90001485	T	G	0.0409	0.0455385	163.888	0.0409
rs17111341	97881031	0.6853	0.05013	ebi-a-GCST90001485	C	T	0.0666	0.0515694	186.773	0.0666
rs77520132	98160835	0.6067	0.05819	ebi-a-GCST90001485	A	G	0.0464	0.0306583	108.642	0.0464
rs78654607	83070118	-0.3327	0.06909	ebi-a-GCST90001485	G	C	0.033	0.00670155	23.1751	0.033
rs2326054	3033175	-0.2311	0.04963	ebi-a-GCST90001485	C	T	0.0628	0.00626903	21.67	0.0628
rs11593335	6160702	-0.1265	0.02623	ebi-a-GCST90001486	T	A	0.4164	0.00678439	23.245	0.4164
rs12626270	34223997	0.1817	0.03912	ebi-a-GCST90001486	T	C	0.1232	0.00629582	21.5604	0.1232
rs138751156	77300547	0.2723	0.05492	ebi-a-GCST90001487	C	T	0.0546	0.00710165	24.5687	0.0546
rs76151354	104827341	-0.2757	0.05999	ebi-a-GCST90001487	A	G	0.0432	0.00610767	21.1088	0.0432
rs7530076	195825276	0.4628	0.08043	ebi-a-GCST90001487	A	G	0.9748	0.0095413	33.0901	0.0252
rs11185398	104762898	-0.2394	0.05089	ebi-a-GCST90001487	G	A	0.0615	0.00639759	22.1172	0.0615
rs34185703	94030311	0.1469	0.03152	ebi-a-GCST90001487	A	G	0.1852	0.00627994	21.7079	0.1852
rs75839545	174387584	0.3951	0.08349	ebi-a-GCST90001487	C	T	0.0223	0.00647359	22.3817	0.0223
rs9878966	14636829	0.1526	0.03307	ebi-a-GCST90001487	C	T	0.1609	0.00615714	21.2808	0.1609
rs368899879	29697653	-0.1829	0.03954	ebi-a-GCST90001487	C	G	0.1231	0.00618699	21.3846	0.1231
rs7784817	23752731	0.2021	0.04291	ebi-a-GCST90001487	T	C	0.0889	0.00641272	22.1699	0.0889
rs139502175	131952722	-0.3153	0.06883	ebi-a-GCST90001487	C	G	0.0335	0.00606833	20.972	0.0335
rs73697379	106542599	0.1611	0.03504	ebi-a-GCST90001487	A	G	0.1423	0.00611252	21.1257	0.1423
rs7035176	119577258	0.1524	0.03107	ebi-a-GCST90001487	C	G	0.1759	0.0069515	24.0455	0.1759
rs11066188	112610714	-0.1254	0.02574	ebi-a-GCST90001487	A	G	0.4658	0.00685819	23.7206	0.4658
rs117140551	23103264	0.3619	0.0751	ebi-a-GCST90001487	T	A	0.0285	0.00671109	23.2084	0.0285
rs56295335	10062088	0.2145	0.04447	ebi-a-GCST90001488	A	G	0.0898	0.00672374	23.2524	0.0898
rs149143064	39755475	-0.354	0.07702	ebi-a-GCST90001488	A	G	0.0276	0.00610884	21.1128	0.0276
rs10511150	94952474	0.1452	0.03006	ebi-a-GCST90001488	A	G	0.2376	0.00674276	23.3186	0.2376
rs16903407	2165975	0.4769	0.09746	ebi-a-GCST90001488	T	G	0.0156	0.00691842	23.9303	0.0156
rs7078614	6075831	0.1375	0.02638	ebi-a-GCST90001488	T	G	0.3413	0.00784254	27.1521	0.3413
rs597808	111973358	0.1264	0.02682	ebi-a-GCST90001488	G	A	0.5349	0.00642095	22.1985	0.4651
rs117140551	23103264	0.3571	0.07653	ebi-a-GCST90001488	T	A	0.0285	0.00629498	21.7602	0.0285
rs7432284	186094684	0.2441	0.05017	ebi-a-GCST90001489	C	A	0.068	0.00690433	23.6588	0.068
rs139015125	165512454	-0.401	0.08506	ebi-a-GCST90001489	C	G	0.0231	0.00648478	22.2118	0.0231
rs12648210	89266460	-0.5171	0.1056	ebi-a-GCST90001489	G	A	0.0145	0.00699289	23.9644	0.0145
rs142422333	155375550	-0.2705	0.05905	ebi-a-GCST90001489	T	C	0.0515	0.00612505	20.972	0.0515
rs78027772	126248228	0.2212	0.04672	ebi-a-GCST90001489	A	G	0.0846	0.0065403	22.4032	0.0846
rs12707040	80480551	0.1591	0.03418	ebi-a-GCST90001489	A	G	0.1783	0.00632302	21.6541	0.1783
rs139577399	23203415	-0.3155	0.06457	ebi-a-GCST90001489	C	T	0.0414	0.00696283	23.8606	0.0414
rs11777493	113921646	-0.1467	0.0305	ebi-a-GCST90001489	A	T	0.2395	0.00674843	23.1209	0.2395
rs35163827	9606332	-0.3443	0.07172	ebi-a-GCST90001489	G	A	0.0391	0.00672275	23.0324	0.0391
rs7088584	97607644	0.8768	0.02116	ebi-a-GCST90001489	T	G	0.4687	0.33522	1715.99	0.4687
rs72809762	97294154	0.3373	0.0511	ebi-a-GCST90001489	T	C	0.0675	0.0126343	43.5447	0.0675
rs2251521	109471331	-0.197	0.04279	ebi-a-GCST90001489	T	C	0.1021	0.00618637	21.1833	0.1021
rs10882701	97741071	-0.3631	0.02528	ebi-a-GCST90001489	C	A	0.514	0.0571261	206.178	0.486
rs11188757	98205222	-0.2494	0.03146	ebi-a-GCST90001489	C	A	0.2213	0.0181224	62.8088	0.2213
rs111806244	47637202	-0.3653	0.07836	ebi-a-GCST90001489	T	C	0.0476	0.00634206	21.7198	0.0476
rs10786199	97069472	-0.189	0.02875	ebi-a-GCST90001489	A	G	0.2894	0.012533	43.1909	0.2894
rs11002579	80258836	-0.1316	0.02727	ebi-a-GCST90001489	A	G	0.3366	0.00679304	23.2748	0.3366
rs202211780	97016742	0.4192	0.04585	ebi-a-GCST90001489	G	A	0.0878	0.0239615	83.5427	0.0878
rs4321083	84031916	0.1497	0.03152	ebi-a-GCST90001489	A	G	0.2137	0.00658092	22.5432	0.2137
rs4441121	19650584	0.125	0.02703	ebi-a-GCST90001489	G	A	0.3192	0.00624154	21.3734	0.3192
rs56197234	70222702	0.5601	0.1188	ebi-a-GCST90001489	A	G	0.0115	0.00648568	22.2148	0.0115
rs289708	57038162	0.1372	0.02962	ebi-a-GCST90001489	G	A	0.7573	0.00626171	21.4429	0.2427
rs618250	362116	0.3109	0.06017	ebi-a-GCST90001489	T	C	0.0457	0.00777987	26.6825	0.0457
rs4811602	36849088	0.1348	0.02614	ebi-a-GCST90001489	A	G	0.4019	0.00774948	26.5775	0.4019
rs2171655	127229166	0.3024	0.05716	ebi-a-GCST90001490	C	A	0.0508	0.00807751	27.9722	0.0508
rs12106894	127066325	-0.1875	0.04072	ebi-a-GCST90001490	C	A	0.1079	0.00613107	21.1902	0.1079
rs7681044	99477128	-0.125	0.02547	ebi-a-GCST90001491	A	G	0.5692	0.00695905	24.0718	0.4308
rs12648210	89266460	-0.5101	0.1037	ebi-a-GCST90001491	G	A	0.0145	0.0069908	24.1825	0.0145
rs62390650	1652500	-0.138	0.02908	ebi-a-GCST90001491	A	G	0.23	0.00650959	22.5069	0.23
rs138483328	108484291	0.4874	0.1054	ebi-a-GCST90001491	T	C	0.0141	0.00618325	21.3716	0.0141
rs7035176	119577258	0.1497	0.03193	ebi-a-GCST90001491	C	G	0.1759	0.00635474	21.9681	0.1759
rs72809762	97294154	0.3615	0.05014	ebi-a-GCST90001491	T	C	0.0675	0.0148987	51.9511	0.0675
rs12268044	98794615	-0.1886	0.02672	ebi-a-GCST90001491	T	C	0.3439	0.0142883	49.7918	0.3439
rs202211780	97016742	0.4416	0.04511	ebi-a-GCST90001491	G	A	0.0877	0.0271262	95.7767	0.0877
rs141018090	98169221	0.4456	0.05532	ebi-a-GCST90001491	T	G	0.0528	0.0185278	64.8445	0.0528
rs148430006	95923091	0.4454	0.08835	ebi-a-GCST90001491	T	G	0.0227	0.00734021	25.4	0.0227
rs10882655	97474371	-0.9139	0.02033	ebi-a-GCST90001491	A	G	0.5319	0.370259	2019.62	0.4681
rs10882701	97741071	-0.3538	0.02489	ebi-a-GCST90001491	C	A	0.5141	0.0555236	201.936	0.4859
rs148903835	108283818	0.6005	0.1288	ebi-a-GCST90001491	A	G	0.0106	0.00628459	21.7241	0.0106
rs10786199	97069472	-0.1864	0.02836	ebi-a-GCST90001491	A	G	0.2888	0.012413	43.1744	0.2888
rs76202906	113476831	-0.3478	0.07473	ebi-a-GCST90001492	A	C	0.0301	0.00632118	21.6478	0.0301
rs6942586	36530276	-0.1271	0.02687	ebi-a-GCST90001492	A	G	0.6416	0.00652821	22.3615	0.3584
rs17717645	18003774	0.3868	0.08192	ebi-a-GCST90001492	C	T	0.0267	0.00650492	22.2812	0.0267
rs61839660	6094697	0.3436	0.05734	ebi-a-GCST90001492	T	C	0.0542	0.0104356	35.8869	0.0542
rs75596315	122520112	0.2636	0.05765	ebi-a-GCST90001492	T	C	0.0523	0.00610262	20.8947	0.0523
rs3184504	111884608	-0.1297	0.0282	ebi-a-GCST90001492	C	T	0.5289	0.00617412	21.1411	0.4711
rs145600407	19280601	-0.5134	0.1045	ebi-a-GCST90001492	T	C	0.0206	0.00703873	24.1226	0.0206
rs7162344	26030485	-0.1209	0.02578	ebi-a-GCST90001492	A	G	0.4314	0.00641761	21.9802	0.4314
rs149951966	41137136	0.2109	0.04394	ebi-a-GCST90001492	C	T	0.1035	0.00672028	23.0238	0.1035
rs60220946	193505625	-0.4131	0.08175	ebi-a-GCST90001493	T	C	0.0212	0.00737464	25.5201	0.0212
rs12744266	248047667	0.1243	0.02583	ebi-a-GCST90001493	A	G	0.2979	0.00669264	23.1441	0.2979
rs75981740	5012020	0.212	0.04589	ebi-a-GCST90001493	G	A	0.0711	0.00617117	21.3296	0.0711
rs17607399	41884212	-0.2213	0.03894	ebi-a-GCST90001493	T	C	0.1084	0.00930956	32.2789	0.1084
rs413431	39176695	0.2955	0.03106	ebi-a-GCST90001493	G	A	0.8154	0.0256592	90.4606	0.1846
rs6751481	38897810	-0.2879	0.02374	ebi-a-GCST90001493	C	T	0.4709	0.0410342	146.984	0.4709
rs11739607	27694229	-0.3801	0.08266	ebi-a-GCST90001493	C	T	0.0214	0.00611451	21.1326	0.0214
rs10059100	120100784	0.1188	0.02585	ebi-a-GCST90001493	G	A	0.3224	0.00610761	21.1086	0.3224
rs273421	132542825	0.1507	0.03147	ebi-a-GCST90001493	C	G	0.8356	0.00662774	22.9182	0.1644
rs79224901	3651438	-0.4074	0.08352	ebi-a-GCST90001493	C	G	0.0221	0.0068752	23.7798	0.0221
rs7893324	6111075	0.1629	0.03354	ebi-a-GCST90001493	C	T	0.1562	0.00681657	23.5756	0.1562
rs562562	24263725	0.1197	0.02486	ebi-a-GCST90001493	A	G	0.3714	0.00670019	23.1704	0.3714
rs10925924	239767145	-0.1919	0.03875	ebi-a-GCST90001494	G	T	0.8829	0.00708499	24.5106	0.1171
rs35378667	205001095	-0.5212	0.1035	ebi-a-GCST90001494	C	T	0.0141	0.00732413	25.344	0.0141
rs12712610	38897249	-0.1818	0.02763	ebi-a-GCST90001494	G	A	0.2975	0.0124397	43.2686	0.2975
rs11124653	39112166	0.1191	0.026	ebi-a-GCST90001494	A	C	0.5911	0.00606812	20.9712	0.4089
rs6438325	116384674	-0.1809	0.03737	ebi-a-GCST90001494	C	A	0.8749	0.00677174	23.4195	0.1251
rs9838548	126747367	0.1279	0.0271	ebi-a-GCST90001494	C	T	0.3134	0.00643899	22.2613	0.3134
rs7651919	4597367	-0.1153	0.02483	ebi-a-GCST90001494	T	G	0.4529	0.00623461	21.5503	0.4529
rs2668533	54555201	-0.1342	0.02819	ebi-a-GCST90001494	T	C	0.7284	0.0065506	22.6497	0.2716
rs74830391	37427289	0.1999	0.03637	ebi-a-GCST90001494	T	C	0.1525	0.00871282	30.1916	0.1525
rs6602392	6078079	0.2126	0.03897	ebi-a-GCST90001494	A	C	0.1155	0.00858503	29.7449	0.1155
rs7893324	6111075	0.2816	0.03509	ebi-a-GCST90001494	C	T	0.1562	0.0183932	64.3644	0.1562
rs10905879	6177083	0.1904	0.03733	ebi-a-GCST90001494	T	C	0.1286	0.00751214	25.9995	0.1286
rs114114791	25840181	0.3538	0.07416	ebi-a-GCST90001495	G	A	0.0304	0.00663996	22.7468	0.0304
rs76464802	67769786	-0.4852	0.1056	ebi-a-GCST90001495	A	G	0.015	0.00616187	21.0988	0.015
rs78027772	126248228	0.2257	0.04708	ebi-a-GCST90001495	A	G	0.0846	0.00670427	22.9686	0.0846
rs150315125	10090715	-0.4106	0.08147	ebi-a-GCST90001495	T	A	0.0295	0.00740453	25.3856	0.0295
rs74791100	86052403	0.5538	0.1185	ebi-a-GCST90001495	C	T	0.0123	0.00637346	21.828	0.0123
rs10786199	97069472	-0.1932	0.02906	ebi-a-GCST90001495	A	G	0.2894	0.0128146	44.1741	0.2894
rs11598645	68351521	-0.6337	0.1381	ebi-a-GCST90001495	C	T	0.011	0.0061459	21.0438	0.011
rs72809762	97294154	0.4322	0.05126	ebi-a-GCST90001495	T	C	0.0675	0.0204513	71.0489	0.0675
rs10882655	97474371	-0.9594	0.02046	ebi-a-GCST90001495	A	G	0.532	0.392378	2197.52	0.468
rs11188757	98205222	-0.2549	0.03174	ebi-a-GCST90001495	C	A	0.2213	0.0185892	64.4571	0.2213
rs202211780	97016742	0.4715	0.04614	ebi-a-GCST90001495	G	A	0.0878	0.0297558	104.365	0.0878
rs10882701	97741071	-0.4069	0.02528	ebi-a-GCST90001495	C	A	0.514	0.0707061	258.92	0.486
rs149951966	41137136	0.2069	0.04388	ebi-a-GCST90001495	C	T	0.1035	0.006487	22.2194	0.1035
rs11655883	75234757	0.1294	0.02794	ebi-a-GCST90001495	G	A	0.2902	0.00625996	21.4368	0.2902
rs6005121	27065117	-0.2011	0.04185	ebi-a-GCST90001495	G	A	0.8974	0.00673567	23.0769	0.1026
rs282011	91858207	0.1314	0.02772	ebi-a-GCST90001496	T	C	0.3099	0.00649523	22.457	0.3099
rs2171655	127229166	0.2773	0.05858	ebi-a-GCST90001496	C	A	0.0508	0.00647738	22.3949	0.0508
rs73037918	10923961	-0.2836	0.06115	ebi-a-GCST90001496	C	T	0.0451	0.00621914	21.4964	0.0451
rs74346764	145230069	-0.5969	0.1285	ebi-a-GCST90001496	A	G	0.0102	0.00623878	21.5647	0.0102
rs35796547	74432399	0.131	0.02663	ebi-a-GCST90001496	G	A	0.3363	0.00699155	24.1851	0.3363
rs114844216	98158952	0.6107	0.06018	ebi-a-GCST90001496	C	T	0.0464	0.0290905	102.92	0.0464
rs4918960	97472570	-0.9412	0.02027	ebi-a-GCST90001496	A	T	0.4862	0.385486	2154.78	0.4862
rs146426185	99452494	-0.3085	0.05356	ebi-a-GCST90001496	C	A	0.0634	0.00956043	33.1571	0.0634
rs7910217	96999873	0.2459	0.03182	ebi-a-GCST90001496	A	G	0.2076	0.0170787	59.6848	0.2076
rs147121076	95924521	0.4594	0.08235	ebi-a-GCST90001496	G	T	0.0262	0.00897347	31.103	0.0262
rs117200502	97070990	0.4259	0.0408	ebi-a-GCST90001496	T	C	0.1114	0.0307298	108.904	0.1114
rs145557266	95850055	0.7359	0.09042	ebi-a-GCST90001496	G	A	0.0211	0.0189077	66.1997	0.0211
rs10882701	97741071	-0.4034	0.02502	ebi-a-GCST90001496	C	A	0.5141	0.0703158	259.803	0.4859
rs11188950	98619863	0.4852	0.103	ebi-a-GCST90001496	G	T	0.0167	0.00641494	22.1776	0.0167
rs118111902	19624351	0.466	0.09549	ebi-a-GCST90001496	C	G	0.0179	0.00688141	23.8014	0.0179
rs5769126	47135205	0.1277	0.02586	ebi-a-GCST90001496	C	A	0.6062	0.0070449	24.3709	0.3938
rs2569847	1651973	-0.1367	0.02941	ebi-a-GCST90001497	G	A	0.2277	0.00624663	21.5921	0.2277
rs115364130	83238053	-0.4063	0.0857	ebi-a-GCST90001497	A	G	0.0223	0.00649713	22.4636	0.0223
rs59428330	138051433	0.2934	0.06107	ebi-a-GCST90001497	T	C	0.0425	0.0066708	23.0681	0.0425
rs114844216	98158952	0.5653	0.05954	ebi-a-GCST90001497	C	T	0.0464	0.0255574	90.0923	0.0464
rs117200502	97070990	0.4056	0.04033	ebi-a-GCST90001497	T	C	0.1114	0.0285867	101.085	0.1114
rs61873892	100118038	-0.3713	0.07665	ebi-a-GCST90001497	T	C	0.0294	0.00678096	23.4516	0.0294
rs145557266	95850055	0.7299	0.08928	ebi-a-GCST90001497	G	A	0.0211	0.0190754	66.7983	0.0211
rs7910217	96999873	0.2468	0.03142	ebi-a-GCST90001497	A	G	0.2076	0.0176348	61.6631	0.2076
rs10882701	97741071	-0.3962	0.02472	ebi-a-GCST90001497	C	A	0.5141	0.0695423	256.732	0.4859
rs146426185	99452494	-0.3048	0.05289	ebi-a-GCST90001497	C	A	0.0634	0.00957033	33.1917	0.0634
rs7080854	116367153	-0.1276	0.02732	ebi-a-GCST90001497	A	G	0.684	0.00630685	21.8015	0.316
rs147121076	95924521	0.4681	0.0813	ebi-a-GCST90001497	G	T	0.0262	0.00955318	33.1317	0.0262
rs4918960	97472570	-0.9321	0.01998	ebi-a-GCST90001497	A	T	0.4862	0.387713	2175.11	0.4862
rs144404462	198005348	0.4385	0.08542	ebi-a-GCST90001498	A	G	0.0211	0.00767989	26.3369	0.0211
rs6751481	38897810	0.1507	0.02494	ebi-a-GCST90001498	C	T	0.4699	0.0106092	36.4904	0.4699
rs408686	39177320	-0.164	0.03249	ebi-a-GCST90001498	A	C	0.814	0.00742734	25.4644	0.186
rs146746694	155566192	0.5612	0.121	ebi-a-GCST90001498	A	G	0.0101	0.00627787	21.4986	0.0101
rs9272226	32602396	0.1634	0.03206	ebi-a-GCST90001498	T	C	0.7159	0.00757111	25.961	0.2841
rs147199078	80542211	0.354	0.07196	ebi-a-GCST90001498	C	T	0.0295	0.00705718	24.1863	0.0295
rs2108908	152112789	0.2204	0.04371	ebi-a-GCST90001498	C	A	0.0803	0.00741163	25.4101	0.0803
rs1819445	96772051	-0.1624	0.03527	ebi-a-GCST90001498	A	G	0.1427	0.00618797	21.1888	0.1427
rs12049737	2614502	0.2633	0.05471	ebi-a-GCST90001498	A	G	0.0548	0.00675627	23.148	0.0548
rs78409263	79202514	-0.2043	0.03808	ebi-a-GCST90001498	C	G	0.122	0.00838243	28.7665	0.122
rs9709738	60137303	-0.1302	0.02762	ebi-a-GCST90001498	C	G	0.7336	0.00648384	22.2085	0.2664
rs79684619	64907349	0.2954	0.0592	ebi-a-GCST90001498	G	A	0.0442	0.00725933	24.8841	0.0442
rs6074425	1295889	0.1319	0.02841	ebi-a-GCST90001498	A	G	0.2535	0.00629056	21.5423	0.2535
rs6587385	248047256	0.125	0.02593	ebi-a-GCST90001499	C	T	0.7012	0.00671597	23.2253	0.2988
rs60220946	193505625	0.4221	0.08216	ebi-a-GCST90001499	T	C	0.0212	0.00762093	26.3789	0.0212
rs75981740	5012020	-0.2161	0.04613	ebi-a-GCST90001499	G	A	0.0711	0.00634452	21.9326	0.0711
rs6751481	38897810	0.2886	0.02387	ebi-a-GCST90001499	C	T	0.4709	0.0407962	146.095	0.4709
rs17607399	41884212	0.218	0.03915	ebi-a-GCST90001499	T	C	0.1084	0.00894066	30.9882	0.1084
rs413431	39176695	-0.2936	0.03123	ebi-a-GCST90001499	G	A	0.8154	0.0250704	88.3314	0.1846
rs273421	132542825	-0.1485	0.03164	ebi-a-GCST90001499	C	G	0.8356	0.00636833	22.0154	0.1644
rs79224901	3651438	0.4155	0.08395	ebi-a-GCST90001499	C	G	0.0221	0.0070768	24.4821	0.0221
rs7893324	6111075	-0.1646	0.03371	ebi-a-GCST90001499	C	T	0.1562	0.00688907	23.8281	0.1562
rs562562	24263725	-0.1195	0.02499	ebi-a-GCST90001499	A	G	0.3714	0.00660912	22.8534	0.3714
rs76882749	54532130	-0.4841	0.1026	ebi-a-GCST90001500	C	T	0.0141	0.00643564	22.2496	0.0141
rs6751481	38897810	0.2086	0.02476	ebi-a-GCST90001500	C	T	0.4709	0.0202335	70.9373	0.4709
rs408686	39177320	-0.2228	0.03216	ebi-a-GCST90001500	A	C	0.8142	0.013772	47.9673	0.1858
rs6724848	38678651	0.1161	0.02487	ebi-a-GCST90001500	A	G	0.4951	0.00630069	21.7801	0.4951
rs73009664	2721613	0.459	0.1	ebi-a-GCST90001500	C	T	0.0147	0.00609245	21.0558	0.0147
rs62285107	1731279	-0.1995	0.04243	ebi-a-GCST90001500	T	C	0.0912	0.0063911	22.0946	0.0912
rs17780836	58622934	0.1562	0.03414	ebi-a-GCST90001500	T	C	0.1529	0.00605367	20.921	0.1529
rs62390348	14892248	0.5437	0.1176	ebi-a-GCST90001500	T	C	0.0106	0.00618062	21.3625	0.0106
rs9269074	32440792	0.4712	0.1027	ebi-a-GCST90001500	A	G	0.0177	0.00608749	21.0386	0.0177
rs56090633	51393519	-0.1155	0.02511	ebi-a-GCST90001500	T	A	0.4773	0.00611823	21.1455	0.4773
rs76225340	3654985	0.3934	0.08591	ebi-a-GCST90001500	T	G	0.022	0.00606401	20.957	0.022
rs145165211	21371903	-0.5131	0.1022	ebi-a-GCST90001500	A	G	0.0167	0.0072803	25.1912	0.0167
rs514150	8084573	-0.1167	0.02507	ebi-a-GCST90001500	C	T	0.6045	0.00626504	21.6561	0.3955
rs1247730	79922768	0.1384	0.02948	ebi-a-GCST90001500	T	C	0.2232	0.00637179	22.0275	0.2232
rs77071786	23501010	-0.2529	0.05283	ebi-a-GCST90001500	C	G	0.0598	0.00662325	22.9025	0.0598
rs113376235	75514711	0.352	0.07659	ebi-a-GCST90001500	A	C	0.0278	0.00610803	21.11	0.0278
rs461709	47666711	-0.1276	0.02704	ebi-a-GCST90001500	A	G	0.2789	0.0064373	22.2554	0.2789
rs76202906	113476831	-0.3574	0.07469	ebi-a-GCST90001501	A	C	0.0301	0.00667969	22.8838	0.0301
rs17717645	18003774	0.3923	0.08188	ebi-a-GCST90001501	C	T	0.0267	0.00669647	22.9417	0.0267
rs61839660	6094697	0.3316	0.05733	ebi-a-GCST90001501	T	C	0.0542	0.00972975	33.4357	0.0542
rs75596315	122520112	0.2653	0.05762	ebi-a-GCST90001501	T	C	0.0523	0.0061875	21.1872	0.0523
rs145600407	19280601	-0.5371	0.1044	ebi-a-GCST90001501	T	C	0.0206	0.00771311	26.4517	0.0206
rs7162344	26030485	-0.1207	0.02577	ebi-a-GCST90001501	A	G	0.4314	0.00640147	21.9245	0.4314
rs149951966	41137136	0.2078	0.04392	ebi-a-GCST90001501	C	T	0.1035	0.00653136	22.3723	0.1035
rs61828007	203502968	-0.356	0.06849	ebi-a-GCST90001502	G	A	0.0289	0.00779948	27.0018	0.0289
rs60220946	193505625	-0.4053	0.07676	ebi-a-GCST90001502	T	C	0.0212	0.00804628	27.8632	0.0212
rs3917863	169592401	-0.4303	0.09161	ebi-a-GCST90001502	A	G	0.016	0.00637821	22.0498	0.016
rs7530076	195825276	0.4611	0.07373	ebi-a-GCST90001502	A	G	0.9748	0.0112514	39.0885	0.0252
rs13000564	41596014	0.1141	0.02487	ebi-a-GCST90001502	C	T	0.2959	0.00608679	21.0362	0.2959
rs413431	39176695	0.2748	0.0293	ebi-a-GCST90001502	G	A	0.8154	0.0249542	87.9114	0.1846
rs112553628	38077329	-0.2867	0.0606	ebi-a-GCST90001502	G	A	0.0352	0.00647011	22.3696	0.0352
rs17607399	41884212	-0.2077	0.03673	ebi-a-GCST90001502	T	C	0.1084	0.00921785	31.9579	0.1084
rs6751481	38897810	-0.2903	0.02227	ebi-a-GCST90001502	C	T	0.4709	0.0471104	169.825	0.4709
rs10059100	120100784	0.1214	0.02435	ebi-a-GCST90001502	G	A	0.3224	0.0071801	24.842	0.3224
rs9274712	32637298	0.1731	0.03457	ebi-a-GCST90001502	T	C	0.3326	0.00724201	25.0578	0.3326
rs116850494	60389778	-0.4419	0.09434	ebi-a-GCST90001502	A	G	0.0145	0.00634327	21.9282	0.0145
rs113000944	48836592	-0.2336	0.04699	ebi-a-GCST90001502	T	C	0.063	0.0071391	24.6991	0.063
rs10925924	239767145	-0.1944	0.03852	ebi-a-GCST90001503	G	T	0.8829	0.00735587	25.4547	0.1171
rs35378667	205001095	-0.5302	0.1029	ebi-a-GCST90001503	C	T	0.0141	0.00766527	26.5336	0.0141
rs12712610	38897249	-0.1572	0.02752	ebi-a-GCST90001503	G	A	0.2975	0.00940427	32.6103	0.2975
rs6438325	116384674	-0.1805	0.03716	ebi-a-GCST90001503	C	A	0.8749	0.00681793	23.5803	0.1251
rs2668533	54555201	-0.131	0.02803	ebi-a-GCST90001503	T	C	0.7284	0.00631489	21.8295	0.2716
rs74830391	37427289	0.1992	0.03616	ebi-a-GCST90001503	T	C	0.1525	0.00875235	30.3298	0.1525
rs2958568	19426186	0.1207	0.02532	ebi-a-GCST90001503	C	A	0.4751	0.00656819	22.7109	0.4751
rs61839660	6094697	0.4097	0.05516	ebi-a-GCST90001503	T	C	0.0543	0.0157975	55.1354	0.0543
rs11256966	6185310	-0.1567	0.02626	ebi-a-GCST90001503	G	C	0.3848	0.010254	35.5874	0.3848
rs17465223	23612754	-0.1728	0.03682	ebi-a-GCST90001503	A	G	0.1318	0.00636746	22.0124	0.1318
rs6065288	39567774	0.1447	0.03148	ebi-a-GCST90001503	T	C	0.2026	0.00610979	21.1162	0.2026
rs61817905	113666355	-0.1911	0.04127	ebi-a-GCST90001504	T	G	0.1154	0.00625762	21.4288	0.1154
rs78193200	149148053	-0.4772	0.1039	ebi-a-GCST90001504	A	G	0.0167	0.00615702	21.0821	0.0167
rs17717645	18003774	0.3864	0.08132	ebi-a-GCST90001504	C	T	0.0267	0.00658707	22.5644	0.0267
rs140960913	158180337	0.3573	0.07789	ebi-a-GCST90001504	T	C	0.0276	0.006142	21.0304	0.0276
rs61839660	6094697	0.4625	0.05656	ebi-a-GCST90001504	T	C	0.0542	0.0192594	66.8266	0.0542
rs145600407	19280601	-0.4767	0.1041	ebi-a-GCST90001504	T	C	0.0206	0.00612076	20.9572	0.0206
rs142289362	77778611	0.4896	0.1007	ebi-a-GCST90001504	A	G	0.016	0.00689449	23.6248	0.016
rs149951966	41137136	0.2152	0.04361	ebi-a-GCST90001504	C	T	0.1035	0.00710069	24.3364	0.1035
rs11697981	43093014	0.1763	0.03779	ebi-a-GCST90001504	C	T	0.132	0.00635136	21.7518	0.132
rs6131700	15742230	-0.3605	0.07513	ebi-a-GCST90001504	C	G	0.0311	0.00671645	23.0106	0.0311
rs2019002	25652094	0.1203	0.02597	ebi-a-GCST90001504	A	G	0.4972	0.00626242	21.4453	0.4972
rs140655813	163746986	-0.4015	0.08763	ebi-a-GCST90001505	T	C	0.0207	0.00607074	20.9803	0.0207
rs115815681	149047683	-0.5788	0.12	ebi-a-GCST90001505	A	C	0.0132	0.00672334	23.251	0.0132
rs9268791	32421073	-0.157	0.03295	ebi-a-GCST90001505	C	T	0.7472	0.0065622	22.6901	0.2528
rs7831142	1673599	0.1491	0.03212	ebi-a-GCST90001505	A	G	0.1852	0.00623032	21.5353	0.1852
rs117760133	129187397	0.2309	0.04892	ebi-a-GCST90001505	T	G	0.07	0.00644005	22.265	0.07
rs114400243	11577096	-0.4481	0.09544	ebi-a-GCST90001505	A	T	0.0198	0.00637284	22.0311	0.0198
rs71479760	6183872	-0.1358	0.02644	ebi-a-GCST90001505	A	C	0.3695	0.00761687	26.3648	0.3695
rs61839660	6094697	0.592	0.05509	ebi-a-GCST90001505	T	C	0.0543	0.0325062	115.41	0.0543
rs11603619	12094804	-0.476	0.09847	ebi-a-GCST90001505	A	G	0.0159	0.0067528	23.3536	0.0159
rs116928928	32030595	-0.2994	0.06501	ebi-a-GCST90001505	C	T	0.0407	0.00613327	21.1978	0.0407
rs7305147	23524261	0.176	0.03798	ebi-a-GCST90001505	C	T	0.8718	0.00620913	21.4616	0.1282
rs74553250	40063525	-0.1839	0.04016	ebi-a-GCST90001505	T	C	0.1135	0.00606394	20.9567	0.1135
rs12458491	35307820	0.4545	0.09235	ebi-a-GCST90001505	T	A	0.0188	0.00699785	24.207	0.0188
rs80266752	52010540	0.3302	0.06621	ebi-a-GCST90001505	C	G	0.0368	0.00718449	24.8573	0.0368
rs115815681	149047683	-0.5916	0.1206	ebi-a-GCST90001506	A	C	0.0132	0.00695268	24.0497	0.0132
rs113339346	42801648	0.2544	0.05459	ebi-a-GCST90001506	T	C	0.0634	0.00627904	21.7048	0.0634
rs6771179	14769598	-0.1174	0.02547	ebi-a-GCST90001506	G	C	0.5601	0.00614359	21.2337	0.4399
rs2403273	1760374	-0.1753	0.03831	ebi-a-GCST90001506	G	C	0.1269	0.00605511	20.926	0.1269
rs419099	102089442	-0.1445	0.02961	ebi-a-GCST90001506	G	A	0.2912	0.00688146	23.8016	0.2912
rs2004605	37391292	0.1265	0.02692	ebi-a-GCST90001506	T	C	0.35	0.00638367	22.0688	0.35
rs61839660	6094697	0.5156	0.05562	ebi-a-GCST90001506	T	C	0.0543	0.0243927	85.8838	0.0543
rs62626343	6128374	0.1454	0.0308	ebi-a-GCST90001506	G	C	0.214	0.0064423	22.2728	0.214
rs12325554	84053417	0.4872	0.1049	ebi-a-GCST90001506	C	G	0.0147	0.00623687	21.5581	0.0147
rs11869223	33775713	-0.1182	0.02535	ebi-a-GCST90001506	G	C	0.4364	0.00628581	21.7283	0.4364
rs2702579	71659838	-0.2661	0.05796	ebi-a-GCST90001506	T	C	0.049	0.00609534	21.0659	0.049
rs67691565	52169857	-0.1757	0.03693	ebi-a-GCST90001506	A	G	0.134	0.00654266	22.6221	0.134
rs144350975	188000439	0.4366	0.08386	ebi-a-GCST90001507	A	C	0.0251	0.00789764	27.0896	0.0251
rs11124653	39112166	-0.1861	0.0267	ebi-a-GCST90001507	A	C	0.5907	0.014067	48.5529	0.4093
rs12712610	38897249	0.2347	0.02843	ebi-a-GCST90001507	G	A	0.2972	0.0196222	68.111	0.2972
rs17607399	41884212	0.1969	0.04229	ebi-a-GCST90001507	T	C	0.1084	0.0063262	21.6651	0.1084
rs73777152	106225233	-0.3121	0.06802	ebi-a-GCST90001507	T	C	0.0372	0.00614498	21.0406	0.0372
rs10905719	6115171	0.1573	0.03239	ebi-a-GCST90001507	A	G	0.2093	0.00687893	23.5711	0.2093
rs75958070	79203049	-0.205	0.03989	ebi-a-GCST90001507	C	G	0.1217	0.00769674	26.3952	0.1217
rs79536602	78621679	0.4748	0.09741	ebi-a-GCST90001507	G	T	0.0175	0.00692911	23.7443	0.0175
rs75952429	15750527	0.3096	0.06479	ebi-a-GCST90001507	G	T	0.0439	0.00666141	22.8208	0.0439
rs148388592	16483486	0.3347	0.06838	ebi-a-GCST90001507	A	G	0.0377	0.006987	23.9441	0.0377
rs57061667	24096941	-0.1531	0.0334	ebi-a-GCST90001507	G	A	0.2043	0.00613294	20.9992	0.2043
rs61836370	188691469	0.6318	0.1074	ebi-a-GCST90001508	G	A	0.0145	0.00996828	34.5858	0.0145
rs17022951	38807441	0.342	0.07231	ebi-a-GCST90001508	A	G	0.0326	0.00646634	22.3564	0.0326
rs11124653	39112166	-0.2138	0.02624	ebi-a-GCST90001508	A	C	0.5911	0.0189496	66.3491	0.4089
rs13024840	38895920	0.2764	0.02911	ebi-a-GCST90001508	A	T	0.2587	0.0255604	90.1029	0.2587
rs1430018	38132316	-0.2323	0.04369	ebi-a-GCST90001508	C	T	0.9022	0.00815825	28.2541	0.0978
rs10905719	6115171	0.1841	0.03172	ebi-a-GCST90001508	A	G	0.2082	0.00970568	33.6658	0.2082
rs149541387	15408104	0.4045	0.08806	ebi-a-GCST90001508	A	T	0.0212	0.00610158	21.0876	0.0212
rs79536602	78621679	0.4559	0.09637	ebi-a-GCST90001508	G	T	0.0175	0.0064693	22.3667	0.0175
rs28592611	78381297	0.1378	0.02717	ebi-a-GCST90001508	T	G	0.3945	0.00742851	25.7079	0.3945
rs12958644	6060693	0.2701	0.05331	ebi-a-GCST90001508	C	A	0.0599	0.00741345	25.6554	0.0599
rs61836370	188691469	0.6084	0.1074	ebi-a-GCST90001509	G	A	0.0145	0.00925027	32.0713	0.0145
rs144350975	188000439	0.4042	0.08214	ebi-a-GCST90001509	A	C	0.0253	0.00699608	24.2008	0.0253
rs11124653	39112166	-0.1952	0.02627	ebi-a-GCST90001509	A	C	0.5911	0.0158103	55.1806	0.4089
rs13024840	38895920	0.2465	0.02917	ebi-a-GCST90001509	A	T	0.2587	0.020354	71.3688	0.2587
rs17607399	41884212	0.1985	0.0414	ebi-a-GCST90001509	T	C	0.1084	0.00664424	22.9756	0.1084
rs4876568	115299703	-0.4787	0.1023	ebi-a-GCST90001509	T	G	0.0185	0.0063305	21.8838	0.0185
rs10905719	6115171	0.1734	0.03172	ebi-a-GCST90001509	A	G	0.2082	0.00861971	29.8661	0.2082
rs144105723	119138812	0.2382	0.05143	ebi-a-GCST90001509	G	A	0.0649	0.00620253	21.4387	0.0649
rs75958070	79203049	-0.1904	0.03919	ebi-a-GCST90001509	C	G	0.1219	0.00682074	23.5901	0.1219
rs79536602	78621679	0.4553	0.09631	ebi-a-GCST90001509	G	T	0.0175	0.00646038	22.3357	0.0175
rs28592611	78381297	0.1357	0.02715	ebi-a-GCST90001509	T	G	0.3945	0.00721598	24.9671	0.3945
rs117882514	6105334	0.3547	0.07102	ebi-a-GCST90001509	C	A	0.0319	0.00720512	24.9292	0.0319
rs117520868	16580644	0.332	0.0722	ebi-a-GCST90001509	A	C	0.0343	0.00611447	21.1324	0.0343
rs78193200	149148053	-0.4785	0.1045	ebi-a-GCST90001510	A	G	0.0167	0.00611995	20.9544	0.0167
rs115575166	38573789	-0.5649	0.1208	ebi-a-GCST90001510	A	G	0.0113	0.00638134	21.8552	0.0113
rs60349936	32957041	0.3065	0.06374	ebi-a-GCST90001510	A	T	0.043	0.00674498	23.109	0.043
rs2596120	76660230	-0.1448	0.03079	ebi-a-GCST90001510	A	G	0.2401	0.0064534	22.1036	0.2401
rs61839660	6094697	0.5547	0.05665	ebi-a-GCST90001510	T	C	0.0542	0.0273867	95.8211	0.0542
rs142289362	77778611	0.4965	0.1013	ebi-a-GCST90001510	A	G	0.016	0.00700566	24.0085	0.016
rs72942206	55275584	0.1475	0.03153	ebi-a-GCST90001510	A	G	0.2085	0.00638611	21.8716	0.2085
rs11697981	43093014	0.1755	0.03802	ebi-a-GCST90001510	C	T	0.132	0.00621876	21.2949	0.132
rs6131700	15742230	-0.3793	0.07555	ebi-a-GCST90001510	C	G	0.0311	0.00734813	25.1908	0.0311
rs4955262	32259389	-0.1201	0.02581	ebi-a-GCST90001511	A	G	0.5921	0.00626041	21.64	0.4079
rs9268791	32421073	-0.1554	0.03307	ebi-a-GCST90001511	C	T	0.7472	0.00638371	22.0689	0.2528
rs76420648	24588282	-0.3221	0.0695	ebi-a-GCST90001511	A	G	0.0364	0.0062105	21.4664	0.0364
rs62518962	138341531	-0.3386	0.07329	ebi-a-GCST90001511	A	G	0.0298	0.00617186	21.332	0.0298
rs35825512	20167602	0.1893	0.03901	ebi-a-GCST90001511	T	C	0.1189	0.00680463	23.534	0.1189
rs61839660	6094697	0.6146	0.05523	ebi-a-GCST90001511	T	C	0.0543	0.0347763	123.761	0.0543
rs116928928	32030595	-0.2998	0.06526	ebi-a-GCST90001511	C	T	0.0407	0.00610283	21.0919	0.0407
rs7105186	122746450	-0.2286	0.04992	ebi-a-GCST90001511	A	G	0.0662	0.00606432	20.958	0.0662
rs10785396	43312063	-0.1309	0.02734	ebi-a-GCST90001511	A	G	0.6852	0.00662546	22.9102	0.3148
rs149406003	101206935	-0.2876	0.05719	ebi-a-GCST90001511	A	G	0.0499	0.00730423	25.2746	0.0499
rs12458491	35307820	0.5009	0.09263	ebi-a-GCST90001511	T	A	0.0188	0.00843607	29.2244	0.0188
rs80266752	52010540	0.3191	0.06647	ebi-a-GCST90001511	C	G	0.0368	0.00666071	23.0329	0.0368
rs148871284	15546558	0.3478	0.07003	ebi-a-GCST90001511	T	C	0.0343	0.00712534	24.6512	0.0343
rs17666424	159187530	0.212	0.04507	ebi-a-GCST90001512	A	G	0.0912	0.00639632	22.1128	0.0912
rs6771179	14769598	-0.119	0.02542	ebi-a-GCST90001512	G	C	0.5601	0.00633582	21.9023	0.4399
rs139048853	69570859	-0.2433	0.05164	ebi-a-GCST90001512	C	T	0.0646	0.00641706	22.185	0.0646
rs1558501	55482148	-0.1391	0.02923	ebi-a-GCST90001512	C	G	0.2518	0.00654583	22.6331	0.2518
rs419099	102089442	-0.1371	0.02955	ebi-a-GCST90001512	G	A	0.2912	0.00622399	21.5133	0.2912
rs6912413	22960927	-0.1789	0.03881	ebi-a-GCST90001512	G	C	0.1263	0.00614437	21.2364	0.1263
rs7017671	128467754	0.1194	0.02605	ebi-a-GCST90001512	G	C	0.3883	0.00607529	20.9962	0.3883
rs2004605	37391292	0.1253	0.02686	ebi-a-GCST90001512	T	C	0.35	0.00629172	21.7489	0.35
rs12006014	20160505	0.183	0.03935	ebi-a-GCST90001512	A	G	0.1158	0.00625329	21.6152	0.1158
rs61839660	6094697	0.5758	0.05532	ebi-a-GCST90001512	T	C	0.0543	0.0305578	108.275	0.0543
rs12458491	35307820	0.4275	0.09269	ebi-a-GCST90001512	T	A	0.0188	0.00615102	21.2595	0.0188
rs2702579	71659838	-0.2771	0.05782	ebi-a-GCST90001512	T	C	0.049	0.00663812	22.9543	0.049
rs148871284	15546558	0.3269	0.07002	ebi-a-GCST90001512	T	C	0.0343	0.00630174	21.7838	0.0343
rs76202906	113476831	-0.3536	0.07325	ebi-a-GCST90001513	A	C	0.0301	0.0067972	23.2892	0.0301
rs17717645	18003774	0.391	0.07969	ebi-a-GCST90001513	C	T	0.0267	0.00702052	24.0597	0.0267
rs140960913	158180337	0.3563	0.07657	ebi-a-GCST90001513	T	C	0.0276	0.00631894	21.6401	0.0276
rs61839660	6094697	0.2717	0.05567	ebi-a-GCST90001513	T	C	0.0542	0.00694692	23.8057	0.0542
rs145600407	19280601	-0.4993	0.1023	ebi-a-GCST90001513	T	C	0.0206	0.00694747	23.8077	0.0206
rs78334049	93385046	0.1988	0.04067	ebi-a-GCST90001513	A	G	0.1051	0.00696836	23.8797	0.1051
rs7162344	26030485	-0.1224	0.02515	ebi-a-GCST90001513	A	G	0.4314	0.00690811	23.6718	0.4314
rs188505795	28223373	0.3047	0.065	ebi-a-GCST90001513	T	G	0.0388	0.0064122	21.9616	0.0388
rs149951966	41137136	0.2109	0.04275	ebi-a-GCST90001513	C	T	0.1035	0.00709693	24.3235	0.1035
rs72833913	5713335	0.1885	0.04072	ebi-a-GCST90001513	A	C	0.1065	0.00625411	21.4167	0.1065
rs9709738	60137303	-0.1376	0.02823	ebi-a-GCST90001513	C	G	0.7336	0.00692912	23.7443	0.2664
rs76038700	135226197	0.2177	0.0451	ebi-a-GCST90001514	C	T	0.1485	0.0123853	23.2753	0.1485
rs1432243	137773206	-0.5029	0.1032	ebi-a-GCST90001514	C	T	0.9771	0.0126195	23.7212	0.0229
rs112258784	191015741	-0.7371	0.1606	ebi-a-GCST90001514	G	A	0.0102	0.0112104	21.0423	0.0102
rs2887466	131748507	0.152	0.03257	ebi-a-GCST90001514	T	C	0.5823	0.0115863	21.7562	0.4177
rs10080768	2760245	0.1703	0.03596	ebi-a-GCST90001514	T	C	0.7374	0.0119271	22.4038	0.2626
rs142114110	82240518	-0.4209	0.08967	ebi-a-GCST90001514	G	A	0.0334	0.0117192	22.0088	0.0334
rs10809987	13585363	0.2534	0.05071	ebi-a-GCST90001514	C	T	0.1082	0.0132612	24.9435	0.1082
rs74227709	247722588	-0.3383	0.07002	ebi-a-GCST90001515	A	G	0.0584	0.0124143	23.318	0.0584
rs347282	162312753	-0.1767	0.03762	ebi-a-GCST90001515	G	T	0.7124	0.0117407	22.0378	0.2876
rs113696385	176971968	-0.5264	0.1007	ebi-a-GCST90001515	T	G	0.0293	0.0145016	27.2964	0.0293
rs9829934	113575708	-0.3866	0.07377	ebi-a-GCST90001515	T	A	0.0582	0.0145739	27.4344	0.0582
rs1421603	131327890	0.2687	0.05618	ebi-a-GCST90001515	T	C	0.9047	0.0121687	22.8509	0.0953
rs141792521	58686745	-0.7864	0.1448	ebi-a-GCST90001515	G	A	0.0137	0.0156349	29.4633	0.0137
rs17801681	51676649	0.278	0.05161	ebi-a-GCST90001515	T	C	0.1201	0.0153843	28.9837	0.1201
rs2455069	51728641	0.3938	0.03247	ebi-a-GCST90001515	G	A	0.5197	0.0733955	146.933	0.4803
rs1654530	51476281	0.2453	0.0488	ebi-a-GCST90001515	G	A	0.1314	0.0134238	25.2399	0.1314
rs4499342	8786913	-0.2816	0.04685	ebi-a-GCST90001515	T	C	0.1527	0.0190839	36.0893	0.1527
rs12094489	247286936	-0.2383	0.04837	ebi-a-GCST90001516	A	G	0.1373	0.0129016	24.2453	0.1373
rs72923436	176970247	-0.5379	0.09656	ebi-a-GCST90001516	A	C	0.0307	0.0164361	30.9985	0.0307
rs9829934	113575708	-0.3737	0.07241	ebi-a-GCST90001516	T	A	0.0582	0.0141401	26.6061	0.0582
rs469318	179340006	-0.167	0.03564	ebi-a-GCST90001516	C	T	0.3024	0.0116853	21.9326	0.3024
rs147302158	32093300	-0.4335	0.09126	ebi-a-GCST90001516	G	A	0.0369	0.0120049	22.5398	0.0369
rs3829176	127752441	-0.675	0.1452	ebi-a-GCST90001516	T	C	0.0132	0.0115037	21.5877	0.0132
rs4499342	8786913	-0.2163	0.04632	ebi-a-GCST90001516	T	C	0.1527	0.0116063	21.7825	0.1527
rs1701958	51476715	0.2248	0.04819	ebi-a-GCST90001516	G	C	0.1314	0.0115826	21.7376	0.1314
rs2455069	51728641	0.2522	0.03266	ebi-a-GCST90001516	G	A	0.5197	0.0311114	59.5648	0.4803
rs1537122	46598506	-0.1594	0.03332	ebi-a-GCST90001516	T	C	0.5312	0.0121741	22.8612	0.4688
rs2703989	90495703	0.7558	0.1608	ebi-a-GCST90001517	T	C	0.0105	0.0117507	22.0686	0.0105
rs11161969	87752464	0.1593	0.03298	ebi-a-GCST90001517	G	A	0.4128	0.0124012	23.3057	0.4128
rs5020267	147077389	0.2285	0.0465	ebi-a-GCST90001517	G	A	0.1453	0.0128296	24.1212	0.1453
rs3770997	206649338	0.1643	0.03508	ebi-a-GCST90001517	C	T	0.3103	0.0116684	21.9123	0.3103
rs73248200	27723538	0.1792	0.03652	ebi-a-GCST90001517	G	T	0.2801	0.0127931	24.0518	0.2801
rs505769	29036863	0.1809	0.03789	ebi-a-GCST90001517	A	C	0.2672	0.0121196	22.7699	0.2672
rs11777538	127623130	-0.1958	0.04267	ebi-a-GCST90001517	G	A	0.1889	0.0112057	21.0335	0.1889
rs182483660	90000206	0.3546	0.07364	ebi-a-GCST90001517	T	C	0.0533	0.0123259	23.1623	0.0533
rs10740011	61890937	-0.1538	0.03237	ebi-a-GCST90001517	T	G	0.4594	0.0120043	22.5507	0.4594
rs61916462	101619255	0.2229	0.04674	ebi-a-GCST90001517	A	G	0.1418	0.0120924	22.7183	0.1418
rs12297491	1731406	0.2117	0.0447	ebi-a-GCST90001517	A	C	0.1671	0.0119281	22.4057	0.1671
rs35948572	5666157	0.2079	0.04443	ebi-a-GCST90001517	T	C	0.1593	0.0116472	21.872	0.1593
rs13334605	8615510	0.1693	0.03482	ebi-a-GCST90001517	G	C	0.6631	0.0125638	23.615	0.3369
rs74253876	5858361	-0.2048	0.0394	ebi-a-GCST90001517	T	C	0.2177	0.0143335	26.9898	0.2177
rs117285079	4762780	-0.3814	0.08257	ebi-a-GCST90001517	G	C	0.0401	0.011353	21.3132	0.0401
rs3865444	51727962	-0.3696	0.03875	ebi-a-GCST90001517	A	C	0.2131	0.0466782	90.8767	0.2131
rs2703989	90495703	0.7944	0.1623	ebi-a-GCST90001518	T	C	0.0105	0.0127301	23.9317	0.0105
rs5020267	147077389	0.2171	0.04709	ebi-a-GCST90001518	G	A	0.1453	0.0113104	21.2322	0.1453
rs9990730	183610911	-0.172	0.03553	ebi-a-GCST90001518	C	A	0.6983	0.012456	23.4099	0.3017
rs6858113	27713713	0.1616	0.03485	ebi-a-GCST90001518	A	G	0.3388	0.0114402	21.4788	0.3388
rs505806	29036851	0.1855	0.03836	ebi-a-GCST90001518	A	G	0.2672	0.0124295	23.3595	0.2672
rs138272175	945397	0.4332	0.0905	ebi-a-GCST90001518	T	C	0.0355	0.0121818	22.8882	0.0355
rs75873877	89722783	0.3336	0.07025	ebi-a-GCST90001518	C	T	0.0603	0.0119915	22.5264	0.0603
rs61916496	101684475	0.2063	0.04447	ebi-a-GCST90001518	T	A	0.1674	0.0114503	21.4979	0.1674
rs4020134	78420741	-0.1615	0.03468	ebi-a-GCST90001518	G	A	0.6284	0.0115372	21.663	0.3716
rs57812633	5690721	0.2146	0.04524	ebi-a-GCST90001518	G	A	0.152	0.0119658	22.4774	0.152
rs13334605	8615510	0.1663	0.03526	ebi-a-GCST90001518	G	C	0.6631	0.0118306	22.2204	0.3369
rs16988845	51549527	0.1559	0.03326	ebi-a-GCST90001518	A	C	0.5326	0.0116868	21.9472	0.4674
rs3865444	51727962	-0.3767	0.03917	ebi-a-GCST90001518	A	C	0.2131	0.0474177	92.3882	0.2131
rs12033128	85552939	-0.262	0.04799	ebi-a-GCST90001519	C	T	0.1389	0.0157886	29.7737	0.1389
rs16865573	6895049	-0.196	0.04137	ebi-a-GCST90001519	C	T	0.2199	0.0119366	22.4219	0.2199
rs116534482	142334140	0.4192	0.09019	ebi-a-GCST90001519	C	T	0.0342	0.0114937	21.5803	0.0342
rs218773	14437080	0.3392	0.06898	ebi-a-GCST90001519	G	A	0.937	0.0128471	24.1545	0.063
rs6844114	190745892	-0.4891	0.1041	ebi-a-GCST90001519	A	G	0.0269	0.0117414	22.0509	0.0269
rs7116432	35244058	-0.1819	0.03952	ebi-a-GCST90001519	G	A	0.2333	0.0112736	21.1623	0.2333
rs2529690	12239004	0.2193	0.0438	ebi-a-GCST90001519	A	G	0.1747	0.0133126	25.0416	0.1747
rs7245846	51731176	-0.3128	0.03922	ebi-a-GCST90001519	A	G	0.2236	0.0331019	63.5405	0.2236
rs62197298	61646108	-0.2378	0.05142	ebi-a-GCST90001519	T	C	0.1173	0.01138	21.3645	0.1173
rs76694877	27966223	-0.3759	0.07589	ebi-a-GCST90001520	G	T	0.0492	0.0130326	24.508	0.0492
rs112790132	115423600	-0.7381	0.1481	ebi-a-GCST90001520	A	G	0.0118	0.0131919	24.8115	0.0118
rs187876923	125217867	0.5732	0.1195	ebi-a-GCST90001520	T	C	0.0215	0.0122317	22.9831	0.0215
rs10112702	127626066	-0.2209	0.04185	ebi-a-GCST90001520	G	C	0.2034	0.0147738	27.8313	0.2034
rs9548748	39950178	0.1603	0.03302	ebi-a-GCST90001520	T	C	0.4774	0.0125254	23.5421	0.4774
rs11618675	49307675	0.4989	0.1078	ebi-a-GCST90001520	A	G	0.025	0.0113964	21.3955	0.025
rs7180375	79157379	0.158	0.03442	ebi-a-GCST90001520	C	T	0.4241	0.0112137	21.0487	0.4241
rs74253876	5858361	-0.2252	0.03955	ebi-a-GCST90001520	T	C	0.2177	0.0171508	32.3874	0.2177
rs113771439	5326964	0.1922	0.03902	ebi-a-GCST90001520	A	G	0.2279	0.01289	24.2362	0.2279
rs3865444	51727962	-0.3278	0.03915	ebi-a-GCST90001520	A	C	0.2131	0.03636	70.0304	0.2131
rs6544660	43688496	0.1782	0.03421	ebi-a-GCST90001521	T	C	0.4451	0.0143935	27.1045	0.4451
rs76092047	236068499	-0.4851	0.1021	ebi-a-GCST90001521	C	T	0.0277	0.0120039	22.5498	0.0277
rs12655500	163124522	0.173	0.03528	ebi-a-GCST90001521	A	G	0.3251	0.0127763	24.0197	0.3251
rs2982905	162155632	0.3264	0.06501	ebi-a-GCST90001521	G	T	0.0705	0.0133857	25.181	0.0705
rs1504215	91006227	0.1629	0.03418	ebi-a-GCST90001521	A	G	0.4249	0.0120774	22.6898	0.4249
rs6951925	108801624	-0.2597	0.0561	ebi-a-GCST90001521	T	G	0.9058	0.0114023	21.4067	0.0942
rs2811828	17952241	-0.1645	0.03348	ebi-a-GCST90001521	C	T	0.4467	0.0128265	24.1153	0.4467
rs12933012	81880726	0.1857	0.03951	ebi-a-GCST90001521	G	C	0.2317	0.0117498	22.0669	0.2317
rs117734358	13088666	0.6437	0.1354	ebi-a-GCST90001521	T	C	0.0156	0.012018	22.5768	0.0156
rs73030477	28098310	-0.7418	0.1619	ebi-a-GCST90001521	A	G	0.014	0.0111726	20.9707	0.014
rs59118111	4044791	-0.4264	0.08487	ebi-a-GCST90001522	C	G	0.0371	0.0134035	25.215	0.0371
rs145308006	103221111	-0.8101	0.1738	ebi-a-GCST90001522	G	A	0.0102	0.011558	21.7025	0.0102
rs2893591	105343363	0.2146	0.04597	ebi-a-GCST90001522	A	G	0.1534	0.0115931	21.7692	0.1534
rs12276131	4839164	-0.1585	0.03347	ebi-a-GCST90001522	A	G	0.5081	0.0119259	22.4016	0.4919
rs67418059	65664499	0.3374	0.07164	ebi-a-GCST90001522	T	C	0.0562	0.0117972	22.157	0.0562
rs9916257	33797371	-0.1904	0.03354	ebi-a-GCST90001522	T	G	0.5737	0.0170488	32.1914	0.4263
rs150206406	35502118	0.6723	0.1447	ebi-a-GCST90001522	T	A	0.0135	0.0114849	21.5636	0.0135
rs142340400	3958937	0.4225	0.08113	ebi-a-GCST90001522	G	C	0.046	0.0143864	27.0909	0.046
rs1205315	54838294	-0.1664	0.03605	ebi-a-GCST90001522	G	A	0.3114	0.011337	21.2828	0.3114
rs116851051	15544052	-0.648	0.1415	ebi-a-GCST90001522	C	T	0.014	0.0111614	20.9493	0.014
rs11695642	43952695	-0.1588	0.03437	ebi-a-GCST90001523	T	G	0.4325	0.0113589	21.3243	0.4325
rs17382372	136921761	0.1961	0.04225	ebi-a-GCST90001523	A	G	0.2008	0.0114617	21.5196	0.2008
rs6841247	31899436	0.2837	0.06096	ebi-a-GCST90001523	T	A	0.0786	0.0115226	21.6352	0.0786
rs149034028	138310176	-0.4903	0.104	ebi-a-GCST90001523	T	C	0.0258	0.0118208	22.2019	0.0258
rs876036	50307710	-0.2533	0.03729	ebi-a-GCST90001523	C	T	0.2635	0.0242318	46.0912	0.2635
rs2705609	3560919	-0.2077	0.04099	ebi-a-GCST90001523	T	G	0.2088	0.0136305	25.6478	0.2088
rs140563508	140249209	0.6759	0.1402	ebi-a-GCST90001523	T	C	0.0153	0.0123545	23.2167	0.0153
rs139348198	14699945	-0.7561	0.16	ebi-a-GCST90001523	T	C	0.0113	0.0118764	22.3075	0.0113
rs73023658	130596271	0.7644	0.1634	ebi-a-GCST90001523	T	A	0.0105	0.0116414	21.861	0.0105
rs3916927	103927135	-0.1801	0.03841	ebi-a-GCST90001523	A	G	0.2382	0.0116946	21.962	0.2382
rs118076832	52532599	0.678	0.1447	ebi-a-GCST90001523	G	C	0.0143	0.0116782	21.9308	0.0143
rs116926801	65652250	-0.5549	0.1175	ebi-a-GCST90001523	T	C	0.021	0.0118611	22.2785	0.021
rs7207960	32010983	0.2569	0.05557	ebi-a-GCST90001523	T	C	0.0977	0.0113719	21.3491	0.0977
rs35720624	53014851	-0.3009	0.0642	ebi-a-GCST90001523	T	A	0.0721	0.0116849	21.9435	0.0721
rs1697573	51718317	-0.4103	0.03231	ebi-a-GCST90001523	A	T	0.5191	0.0798614	161.087	0.4809
rs34318562	52180033	-0.1942	0.03571	ebi-a-GCST90001523	A	G	0.6889	0.015668	29.5428	0.3111
rs6074118	10283445	-0.2049	0.04385	ebi-a-GCST90001523	T	A	0.1792	0.0116152	21.8111	0.1792
rs2070901	161185058	0.1662	0.03467	ebi-a-GCST90001524	T	G	0.2874	0.0122302	22.9555	0.2874
rs2017989	242099961	-0.5272	0.11	ebi-a-GCST90001524	T	C	0.9801	0.0122249	22.9455	0.0199
rs2351156	50325488	-0.271	0.05667	ebi-a-GCST90001524	C	T	0.9173	0.0121713	22.8436	0.0827
rs10872783	96696878	0.1516	0.03215	ebi-a-GCST90001524	C	T	0.4278	0.0118382	22.211	0.4278
rs78384212	60291874	0.3493	0.07136	ebi-a-GCST90001524	T	C	0.0523	0.012745	23.9342	0.0523
rs8098513	67052180	0.1797	0.03822	ebi-a-GCST90001524	G	A	0.2163	0.0117705	22.0824	0.2163
rs655539	54281790	-0.2198	0.04712	ebi-a-GCST90001524	C	T	0.1266	0.0115879	21.7358	0.1266
rs3865444	51727962	-0.2687	0.03761	ebi-a-GCST90001524	A	C	0.2128	0.0267651	50.9871	0.2128
rs16988872	51580161	-0.2007	0.03572	ebi-a-GCST90001524	T	C	0.2659	0.0167251	31.5358	0.2659
rs1801274	161479745	0.2617	0.03479	ebi-a-GCST90001525	G	A	0.3334	0.0295545	56.5237	0.3334
rs4606283	227581017	0.1686	0.03672	ebi-a-GCST90001525	T	C	0.7274	0.0112193	21.0592	0.2726
rs71596080	82676237	0.2853	0.0584	ebi-a-GCST90001525	C	T	0.0826	0.012682	23.8402	0.0826
rs10025005	181288587	0.1934	0.03857	ebi-a-GCST90001525	T	G	0.7764	0.0133515	25.1157	0.2236
rs10011663	190338080	0.1837	0.03783	ebi-a-GCST90001525	G	A	0.2411	0.0125321	23.5547	0.2411
rs78173101	148830537	-0.5888	0.1268	ebi-a-GCST90001525	G	C	0.0167	0.011472	21.5392	0.0167
rs62362950	83003910	-0.3383	0.0679	ebi-a-GCST90001525	T	C	0.0597	0.0131842	24.7969	0.0597
rs17721845	149234718	0.1862	0.03754	ebi-a-GCST90001525	T	C	0.2511	0.0130681	24.5755	0.2511
rs73716755	116308013	-0.3748	0.078	ebi-a-GCST90001525	C	G	0.0455	0.0122744	23.0644	0.0455
rs11594395	2817998	0.514	0.1111	ebi-a-GCST90001525	G	C	0.024	0.0113888	21.3811	0.024
rs192715019	83087530	-0.5266	0.09953	ebi-a-GCST90001525	T	C	0.0277	0.0148427	27.9631	0.0277
rs74638799	11652069	0.2768	0.05971	ebi-a-GCST90001525	G	A	0.0797	0.011434	21.4669	0.0797
rs9510371	23410009	0.2146	0.04513	ebi-a-GCST90001525	T	C	0.158	0.0120235	22.5871	0.158
rs141080550	111287945	0.4746	0.09273	ebi-a-GCST90001525	A	G	0.0307	0.0139024	26.1666	0.0307
rs11631677	86647805	-0.1627	0.03297	ebi-a-GCST90001525	T	C	0.5509	0.0129371	24.3259	0.4491
rs145231100	33141890	-0.6579	0.1354	ebi-a-GCST90001525	A	G	0.0137	0.0125474	23.5839	0.0137
rs76640602	39737217	0.5875	0.1154	ebi-a-GCST90001525	A	G	0.0202	0.0137576	25.8903	0.0202
rs3820097	161049358	-0.4313	0.07416	ebi-a-GCST90001526	A	G	0.9459	0.0178788	33.7872	0.0541
rs1801274	161479745	0.5511	0.03437	ebi-a-GCST90001526	G	A	0.3334	0.121554	256.823	0.3334
rs75239369	180132004	-0.3897	0.08076	ebi-a-GCST90001526	G	A	0.0439	0.012377	23.2595	0.0439
rs139393711	113287778	-0.4467	0.09624	ebi-a-GCST90001526	G	C	0.0355	0.0114622	21.5205	0.0355
rs263715	6504785	-0.5334	0.1126	ebi-a-GCST90001526	A	G	0.0237	0.0119336	22.4162	0.0237
rs6820873	31077545	-0.1689	0.03421	ebi-a-GCST90001526	C	A	0.4255	0.0129493	24.3492	0.4255
rs115483539	50273359	-0.3509	0.07502	ebi-a-GCST90001526	A	G	0.053	0.0116381	21.8547	0.053
rs7754966	151449284	0.1728	0.03744	ebi-a-GCST90001526	T	A	0.292	0.0113349	21.2788	0.292
rs4641163	130194536	0.1619	0.03385	ebi-a-GCST90001526	C	G	0.5353	0.0121623	22.8512	0.4647
rs79027682	30519550	0.2262	0.0494	ebi-a-GCST90001526	C	G	0.145	0.0111587	20.9442	0.145
rs7156568	102533672	0.1845	0.03988	ebi-a-GCST90001526	C	T	0.7505	0.0113884	21.3803	0.2495
rs3826007	80263217	0.361	0.04027	ebi-a-GCST90001526	T	C	0.2209	0.0414588	80.2756	0.2209
rs6105661	16785806	0.1628	0.03545	ebi-a-GCST90001526	A	G	0.3601	0.0112235	21.0673	0.3601
rs72762130	237056710	0.316	0.06803	ebi-a-GCST90001527	G	A	0.0568	0.0114792	21.5529	0.0568
rs1801274	161479745	-0.1792	0.0339	ebi-a-GCST90001527	G	A	0.3334	0.0148166	27.9132	0.3334
rs72702556	150680115	0.1488	0.0321	ebi-a-GCST90001527	T	C	0.4088	0.0114329	21.4649	0.4088
rs10921381	193500034	0.1587	0.03399	ebi-a-GCST90001527	T	C	0.6709	0.0115968	21.7763	0.3291
rs77839823	117657692	-0.1531	0.03329	ebi-a-GCST90001527	C	T	0.3886	0.0112554	21.1278	0.3886
rs79141836	99513380	-0.3125	0.06687	ebi-a-GCST90001527	G	T	0.0603	0.0116176	21.8157	0.0603
rs113181189	2089038	0.5178	0.1095	ebi-a-GCST90001527	G	T	0.021	0.011892	22.3372	0.021
rs4467644	115266184	-0.1483	0.03223	ebi-a-GCST90001527	T	C	0.588	0.0112667	21.1492	0.412
rs139262012	99798403	0.702	0.1468	ebi-a-GCST90001527	C	A	0.0124	0.012158	22.8431	0.0124
rs185048341	107953420	-0.6561	0.1188	ebi-a-GCST90001527	A	G	0.0175	0.0161507	30.4677	0.0175
rs34476866	37002449	-0.5979	0.1255	ebi-a-GCST90001527	T	A	0.0153	0.0120684	22.6726	0.0153
rs61987643	54058233	-0.2949	0.06282	ebi-a-GCST90001527	A	G	0.0659	0.0117216	22.0133	0.0659
rs67760360	80260872	-0.3414	0.0375	ebi-a-GCST90001527	A	G	0.2209	0.0427037	82.7936	0.2209
rs1201943	59282409	-0.1576	0.03144	ebi-a-GCST90001527	T	C	0.5054	0.0133434	25.1003	0.4946
rs3820097	161049358	0.4291	0.07422	ebi-a-GCST90001528	A	G	0.9459	0.017672	33.3893	0.0541
rs1801274	161479745	-0.5517	0.03439	ebi-a-GCST90001528	G	A	0.3334	0.121663	257.083	0.3334
rs75239369	180132004	0.3752	0.08085	ebi-a-GCST90001528	G	A	0.0439	0.0114582	21.5128	0.0439
rs263715	6504785	0.5212	0.1127	ebi-a-GCST90001528	A	G	0.0237	0.0113801	21.3645	0.0237
rs115483539	50273359	0.3458	0.07508	ebi-a-GCST90001528	A	G	0.053	0.0112882	21.1901	0.053
rs942382	151472251	0.1667	0.03551	ebi-a-GCST90001528	A	G	0.6359	0.011722	22.0142	0.3641
rs111944709	4886462	-0.6684	0.1454	ebi-a-GCST90001528	C	G	0.0135	0.0112457	21.1094	0.0135
rs112330535	97415144	-0.4089	0.08902	ebi-a-GCST90001528	G	C	0.0439	0.0112282	21.0762	0.0439
rs79027682	30519550	-0.2299	0.04942	ebi-a-GCST90001528	C	G	0.145	0.0115132	21.6175	0.145
rs3826007	80263217	-0.3541	0.04034	ebi-a-GCST90001528	T	C	0.2209	0.0398187	76.9684	0.2209
rs6105661	16785806	-0.1656	0.03546	ebi-a-GCST90001528	A	G	0.3601	0.0116019	21.7859	0.3601
rs2070901	161185058	0.189	0.03644	ebi-a-GCST90001529	T	G	0.2871	0.0142718	26.8719	0.2871
rs59277927	223074399	0.2119	0.0459	ebi-a-GCST90001529	A	C	0.1512	0.0113406	21.2897	0.1512
rs2630166	60042425	0.1999	0.04232	ebi-a-GCST90001529	G	C	0.8089	0.011866	22.2878	0.1911
rs114469087	90493819	0.4988	0.1035	ebi-a-GCST90001529	A	T	0.0285	0.0123461	23.2009	0.0285
rs1047483	52249612	-0.1528	0.03328	ebi-a-GCST90001529	T	A	0.5579	0.0112185	21.0578	0.4421
rs11218704	122458787	0.3401	0.06951	ebi-a-GCST90001529	G	A	0.0584	0.0127208	23.9139	0.0584
rs1899009	74096868	0.2036	0.04022	ebi-a-GCST90001529	G	A	0.2182	0.0136043	25.5979	0.2182
rs10419309	52138563	0.1792	0.03351	ebi-a-GCST90001529	G	A	0.5	0.0151582	28.5667	0.5
rs12736179	20887141	-0.1687	0.03599	ebi-a-GCST90001530	T	C	0.3032	0.011706	21.9482	0.3032
rs10458377	226154277	-0.2164	0.04679	ebi-a-GCST90001530	G	A	0.8423	0.0113995	21.3668	0.1577
rs10176753	133046981	-0.1561	0.03371	ebi-a-GCST90001530	G	A	0.4941	0.0114275	21.42	0.4941
rs9271768	32594188	0.3668	0.03985	ebi-a-GCST90001530	G	A	0.4372	0.043678	84.6318	0.4372
rs9270591	32561424	0.4161	0.03887	ebi-a-GCST90001530	T	C	0.5755	0.0581821	114.472	0.4245
rs2071473	32782605	-0.2405	0.03772	ebi-a-GCST90001530	T	C	0.3892	0.0214451	40.6086	0.3892
rs80032720	32384933	-0.4389	0.06992	ebi-a-GCST90001530	A	G	0.0749	0.0207996	39.3604	0.0749
rs7757733	5580339	-0.1533	0.03286	ebi-a-GCST90001530	A	G	0.5245	0.0115968	21.7411	0.4755
rs112611150	186897	-0.3141	0.06753	ebi-a-GCST90001530	T	C	0.0652	0.0115282	21.611	0.0652
rs11112649	106064969	-0.1727	0.03637	ebi-a-GCST90001530	C	G	0.2984	0.012009	22.5232	0.2984
rs1800973	69744014	0.3114	0.06087	ebi-a-GCST90001530	A	C	0.0806	0.0139124	26.1434	0.0806
rs12885009	85063049	-0.1714	0.03654	ebi-a-GCST90001530	A	C	0.6873	0.0117225	21.9794	0.3127
rs78949787	51591138	0.1531	0.03336	ebi-a-GCST90001530	T	C	0.5539	0.0112267	21.0392	0.4461
rs1354106	51737991	-0.4306	0.03825	ebi-a-GCST90001530	G	T	0.2237	0.06395	126.595	0.2237
rs9842941	128441690	-0.1921	0.03847	ebi-a-GCST90001531	G	T	0.2487	0.0132567	24.9082	0.2487
rs403939	144555482	0.1861	0.03918	ebi-a-GCST90001531	C	T	0.7368	0.0120099	22.537	0.2632
rs962695	80656206	0.1713	0.03709	ebi-a-GCST90001531	C	T	0.2788	0.0113621	21.3075	0.2788
rs9297816	132011279	0.1756	0.03519	ebi-a-GCST90001531	A	G	0.3661	0.0132387	24.8738	0.3661
rs11203701	15256015	0.1574	0.03372	ebi-a-GCST90001531	A	G	0.4634	0.0116035	21.7654	0.4634
rs142419042	104445613	-0.5472	0.1123	ebi-a-GCST90001531	T	C	0.0251	0.0126309	23.7173	0.0251
rs117780942	105062174	-0.4877	0.1062	ebi-a-GCST90001531	A	C	0.0269	0.011235	21.0663	0.0269
rs7987975	114578893	0.1884	0.04042	ebi-a-GCST90001531	G	A	0.7826	0.0115701	21.7021	0.2174
rs77388515	34133960	-0.2752	0.05653	ebi-a-GCST90001531	G	A	0.0975	0.0126081	23.6739	0.0975
rs33978622	51736383	-0.4747	0.0388	ebi-a-GCST90001531	C	G	0.215	0.0746298	149.523	0.215
rs78744187	33754548	-0.5108	0.06739	ebi-a-GCST90001531	T	C	0.0673	0.0300257	57.3908	0.0673
rs55678760	58069558	0.183	0.03885	ebi-a-GCST90001531	C	T	0.2492	0.0118136	22.1642	0.2492
rs2013837	39271617	-0.1645	0.03328	ebi-a-GCST90001531	A	G	0.4701	0.0129929	24.406	0.4701
rs9842941	128441690	-0.1968	0.03833	ebi-a-GCST90001532	G	T	0.2488	0.0139971	26.3333	0.2488
rs9297816	132011279	0.1788	0.03506	ebi-a-GCST90001532	A	G	0.3659	0.0138121	25.9802	0.3659
rs403939	144555482	0.1906	0.03905	ebi-a-GCST90001532	C	T	0.7369	0.0126665	23.7977	0.2631
rs35406957	130634816	-0.164	0.03579	ebi-a-GCST90001532	A	G	0.3045	0.0111807	20.9747	0.3045
rs11203701	15256015	0.1573	0.0336	ebi-a-GCST90001532	A	G	0.4631	0.0116646	21.8933	0.4631
rs117780942	105062174	-0.5318	0.1058	ebi-a-GCST90001532	A	C	0.0269	0.0134228	25.2381	0.0269
rs142419042	104445613	-0.5889	0.1119	ebi-a-GCST90001532	T	C	0.025	0.0146954	27.6665	0.025
rs3865444	51727962	-0.4855	0.03861	ebi-a-GCST90001532	A	C	0.2132	0.0784655	157.947	0.2132
rs77388515	34133960	-0.2977	0.05629	ebi-a-GCST90001532	G	A	0.0975	0.0148385	27.9401	0.0975
rs75773078	51742145	-0.2897	0.06162	ebi-a-GCST90001532	A	G	0.0765	0.0117626	22.0793	0.0765
rs78744187	33754548	-0.5045	0.06722	ebi-a-GCST90001532	T	C	0.0673	0.0294399	56.2675	0.0673
rs7351079	51574038	-0.1881	0.03771	ebi-a-GCST90001532	G	A	0.2722	0.0132212	24.854	0.2722
rs55678760	58069558	0.1818	0.03872	ebi-a-GCST90001532	C	T	0.2493	0.0117322	22.0216	0.2493
rs2013837	39271617	-0.1591	0.03316	ebi-a-GCST90001532	A	G	0.4698	0.0122447	22.9955	0.4698
rs4350951	169241641	0.1763	0.03653	ebi-a-GCST90001533	A	G	0.2765	0.0123874	23.2668	0.2765
rs4679209	125887424	0.1576	0.03285	ebi-a-GCST90001533	T	C	0.479	0.0122428	22.9918	0.479
rs118101102	79907097	-0.5982	0.1303	ebi-a-GCST90001533	G	C	0.0159	0.0112225	21.0541	0.0159
rs13237906	101155469	0.157	0.03299	ebi-a-GCST90001533	T	G	0.4297	0.0120492	22.6239	0.4297
rs16872136	106003701	-0.4165	0.08693	ebi-a-GCST90001533	G	A	0.0382	0.0122108	22.931	0.0382
rs49195	71550708	0.1791	0.03849	ebi-a-GCST90001533	T	C	0.2477	0.0115252	21.6285	0.2477
rs208569	22868035	0.2465	0.05341	ebi-a-GCST90001533	C	T	0.1042	0.0113403	21.2775	0.1042
rs7351079	51574038	-0.2756	0.03696	ebi-a-GCST90001533	G	A	0.2722	0.0290717	55.5426	0.2722
rs117417480	54429001	0.8056	0.1475	ebi-a-GCST90001533	T	G	0.0129	0.0158096	29.798	0.0129
rs3865444	51727962	-0.5183	0.03788	ebi-a-GCST90001533	A	C	0.2132	0.0915832	187.014	0.2132
rs4499342	8786913	0.2541	0.04602	ebi-a-GCST90001533	T	C	0.1527	0.0161522	30.4543	0.1527
rs422720	46578954	0.1584	0.03343	ebi-a-GCST90001533	A	C	0.5533	0.0119456	22.4269	0.4467
rs6743943	118512809	0.1354	0.02655	ebi-a-GCST90001534	C	T	0.466	0.00760246	25.9928	0.466
rs148716007	120094917	0.2941	0.06366	ebi-a-GCST90001534	T	C	0.0442	0.00624734	21.3305	0.0442
rs117563350	151699396	-0.3399	0.07398	ebi-a-GCST90001534	G	A	0.0308	0.00617934	21.0969	0.0308
rs55905714	68723598	0.1712	0.03741	ebi-a-GCST90001534	C	A	0.1445	0.00613086	20.9303	0.1445
rs62447160	36527098	-0.138	0.02703	ebi-a-GCST90001534	C	T	0.6415	0.00761912	26.0501	0.3585
rs41306808	12164786	0.2331	0.04895	ebi-a-GCST90001534	G	C	0.076	0.00663511	22.6633	0.076
rs11062774	3830558	0.1756	0.03579	ebi-a-GCST90001534	G	A	0.1558	0.00704072	24.0586	0.1558
rs653178	112007756	-0.1619	0.02833	ebi-a-GCST90001534	T	C	0.5287	0.00952803	32.6396	0.4713
rs7162344	26030485	-0.1295	0.02595	ebi-a-GCST90001534	A	G	0.4315	0.007282	24.8891	0.4315
rs4357954	7395086	-0.2354	0.04706	ebi-a-GCST90001534	G	C	0.0829	0.00731611	25.0065	0.0829
rs9961909	49180597	-0.3058	0.06385	ebi-a-GCST90001534	C	T	0.0439	0.00671103	22.9244	0.0439
rs12121018	94176595	-0.1566	0.03132	ebi-a-GCST90001535	A	G	0.1882	0.00724218	24.9854	0.1882
rs114825362	101526164	-0.3913	0.08534	ebi-a-GCST90001535	C	G	0.0201	0.00609739	21.0117	0.0201
rs10432663	41955462	-0.1402	0.03003	ebi-a-GCST90001535	C	T	0.1959	0.00632001	21.7837	0.1959
rs11124653	39112166	0.1345	0.02443	ebi-a-GCST90001535	A	C	0.5909	0.00876717	30.2931	0.4091
rs72613709	197060767	0.2888	0.06249	ebi-a-GCST90001535	G	T	0.0376	0.00619385	21.3462	0.0376
rs12712610	38897249	-0.1902	0.02599	ebi-a-GCST90001535	G	A	0.2969	0.0153872	53.5248	0.2969
rs183293285	75917650	-0.425	0.09182	ebi-a-GCST90001535	T	C	0.0171	0.00621273	21.4116	0.0171
rs10013469	185924276	0.192	0.04023	ebi-a-GCST90001535	A	G	0.0943	0.00660254	22.764	0.0943
rs9271766	32594169	-0.1619	0.03361	ebi-a-GCST90001535	G	A	0.782	0.0067253	23.1901	0.218
rs71569312	35830034	0.4277	0.09186	ebi-a-GCST90001535	T	C	0.0177	0.00628598	21.6657	0.0177
rs141350785	5240669	-0.2543	0.0556	ebi-a-GCST90001535	C	G	0.0461	0.00606717	20.9069	0.0461
rs146329634	89433599	0.3128	0.06543	ebi-a-GCST90001535	T	C	0.0328	0.00662489	22.8416	0.0328
rs7216330	4102387	-0.1152	0.02407	ebi-a-GCST90001535	T	C	0.5057	0.00663965	22.8928	0.4943
rs76516339	74287337	-0.1648	0.03213	ebi-a-GCST90001535	T	A	0.1533	0.00761829	26.293	0.1533
rs150422994	21018820	-0.3206	0.06789	ebi-a-GCST90001536	G	C	0.0306	0.00646524	22.2875	0.0306
rs1581998	157535842	-0.13	0.02593	ebi-a-GCST90001536	G	T	0.3166	0.00728105	25.1205	0.3166
rs1380699	57906216	-0.1468	0.03075	ebi-a-GCST90001536	G	A	0.2015	0.00660646	22.7776	0.2015
rs12712610	38897249	-0.1632	0.02646	ebi-a-GCST90001536	G	A	0.2969	0.0109787	38.0196	0.2969
rs6771179	14769598	-0.112	0.02405	ebi-a-GCST90001536	G	C	0.5601	0.00628857	21.6747	0.4399
rs7675607	37884855	-0.1152	0.02503	ebi-a-GCST90001536	G	T	0.6344	0.00614318	21.1704	0.3656
rs9271766	32594169	-0.1842	0.03445	ebi-a-GCST90001536	G	A	0.782	0.0082733	28.5724	0.218
rs1051488	31322911	0.1684	0.03331	ebi-a-GCST90001536	T	C	0.7693	0.00740276	25.5436	0.2307
rs144196931	139232896	-0.3683	0.08013	ebi-a-GCST90001536	A	G	0.0229	0.00612675	21.1135	0.0229
rs1550856	117805397	0.1562	0.02912	ebi-a-GCST90001536	G	A	0.7785	0.00832596	28.7558	0.2215
rs11201613	87172617	-0.4646	0.1007	ebi-a-GCST90001536	A	G	0.0144	0.006173	21.2738	0.0144
rs12448994	989381	0.1905	0.04089	ebi-a-GCST90001536	T	C	0.0925	0.00629361	21.6921	0.0925
rs1626874	66895282	0.1388	0.0289	ebi-a-GCST90001536	A	G	0.2164	0.00668584	23.0531	0.2164
rs12043060	157059350	0.1224	0.0255	ebi-a-GCST90001537	T	C	0.4633	0.00674071	23.0264	0.4633
rs76664097	178428451	-0.6098	0.1145	ebi-a-GCST90001537	A	G	0.0115	0.00828535	28.3471	0.0115
rs9271622	32591845	0.1821	0.03484	ebi-a-GCST90001537	A	G	0.7477	0.00798258	27.3028	0.2523
rs13207893	32586922	-0.1483	0.03169	ebi-a-GCST90001537	C	T	0.2954	0.00640923	21.8868	0.2954
rs34327811	148552958	-0.2038	0.04433	ebi-a-GCST90001537	C	T	0.0887	0.00618697	21.1231	0.0887
rs75024452	7780498	0.2519	0.05276	ebi-a-GCST90001537	T	A	0.0617	0.00666961	22.7819	0.0617
rs17717645	18003774	0.4171	0.07987	ebi-a-GCST90001537	C	T	0.0267	0.0079689	27.2557	0.0267
rs3184504	111884608	-0.1609	0.02705	ebi-a-GCST90001537	C	T	0.5292	0.0103142	35.3608	0.4708
rs11062774	3830558	0.1592	0.03482	ebi-a-GCST90001537	G	A	0.1558	0.0061196	20.8916	0.1558
rs151245760	16811638	0.4832	0.08969	ebi-a-GCST90001537	C	T	0.0206	0.00847674	29.0075	0.0206
rs55873755	26948822	-0.4084	0.08826	ebi-a-GCST90001537	T	C	0.0209	0.0062672	21.3987	0.0209
rs7162344	26030485	-0.1159	0.02523	ebi-a-GCST90001537	A	G	0.4315	0.00617734	21.09	0.4315
rs144079997	72909337	0.1872	0.04058	ebi-a-GCST90001537	T	C	0.1081	0.00622923	21.2682	0.1081
rs1043118	56223607	0.3231	0.06637	ebi-a-GCST90001537	A	G	0.0376	0.00693217	23.6851	0.0376
rs116640816	233503332	0.4028	0.08536	ebi-a-GCST90001538	T	G	0.0219	0.0064557	22.2544	0.0219
rs76756517	27383717	0.3172	0.06862	ebi-a-GCST90001538	A	G	0.035	0.00619657	21.3556	0.035
rs12409155	110998348	-0.2079	0.04135	ebi-a-GCST90001538	T	C	0.1058	0.00732238	25.2641	0.1058
rs4473342	160994845	0.4075	0.08655	ebi-a-GCST90001538	G	A	0.022	0.00642698	22.1548	0.022
rs963730	39216773	0.1714	0.03722	ebi-a-GCST90001538	C	T	0.8567	0.00615001	21.1941	0.1433
rs59491101	62624970	-0.5822	0.1263	ebi-a-GCST90001538	T	C	0.0104	0.00616225	21.2366	0.0104
rs6751481	38897810	-0.1726	0.0256	ebi-a-GCST90001538	C	T	0.4704	0.0130908	45.4306	0.4704
rs186961945	34562966	0.3214	0.06974	ebi-a-GCST90001538	A	G	0.033	0.00615929	21.2263	0.033
rs12503846	181498148	-0.2065	0.04115	ebi-a-GCST90001538	T	G	0.1048	0.00729469	25.1679	0.1048
rs9396752	9941223	0.2024	0.04354	ebi-a-GCST90001538	A	G	0.0909	0.00626614	21.5969	0.0909
rs6954594	144239162	0.2645	0.05711	ebi-a-GCST90001538	T	G	0.0486	0.00622018	21.4375	0.0486
rs72694085	4651962	0.2815	0.06021	ebi-a-GCST90001538	G	T	0.0474	0.00633788	21.8457	0.0474
rs2816718	49245824	-0.1611	0.03477	ebi-a-GCST90001538	C	A	0.1574	0.00622523	21.455	0.1574
rs4784296	51479349	0.119	0.02599	ebi-a-GCST90001538	A	G	0.3947	0.00608021	20.9521	0.3947
rs117765614	39786505	0.4341	0.09389	ebi-a-GCST90001538	T	C	0.02	0.00619906	21.3642	0.02
rs186686893	37015917	-0.3446	0.07289	ebi-a-GCST90001538	A	G	0.0303	0.00647974	22.3378	0.0303
rs8067124	38869490	0.346	0.0674	ebi-a-GCST90001538	T	A	0.0369	0.00763117	26.3378	0.0369
rs56350470	53813407	0.1856	0.04018	ebi-a-GCST90001538	T	C	0.1091	0.00618766	21.3247	0.1091
rs12409155	110998348	-0.1924	0.042	ebi-a-GCST90001539	T	C	0.1058	0.0060862	20.9729	0.1058
rs12734326	240644644	0.1218	0.02571	ebi-a-GCST90001539	T	C	0.3881	0.00650641	22.4304	0.3881
rs6751481	38897810	-0.1403	0.02605	ebi-a-GCST90001539	C	T	0.4704	0.00839316	28.9899	0.4704
rs73171187	177034032	0.2413	0.04981	ebi-a-GCST90001539	G	T	0.0667	0.00680148	23.4546	0.0667
rs148365679	194035416	0.2134	0.04271	ebi-a-GCST90001539	A	G	0.098	0.00723208	24.9503	0.098
rs73206223	5821635	0.4581	0.09395	ebi-a-GCST90001539	G	C	0.0196	0.00688986	23.7615	0.0196
rs114753591	43356042	0.2494	0.05278	ebi-a-GCST90001539	A	G	0.0603	0.00647321	22.3152	0.0603
rs2127105	172260234	0.1194	0.02563	ebi-a-GCST90001539	T	C	0.4281	0.00629297	21.6899	0.4281
rs62525675	87705654	-0.1353	0.02875	ebi-a-GCST90001539	T	A	0.3014	0.00642108	22.1343	0.3014
rs72694085	4651962	0.3096	0.06107	ebi-a-GCST90001539	G	T	0.0474	0.00744367	25.6858	0.0474
rs151245760	16811638	0.4485	0.09067	ebi-a-GCST90001539	C	T	0.0209	0.00708914	24.4537	0.0209
rs12453732	38177839	-0.1373	0.02865	ebi-a-GCST90001539	C	A	0.3439	0.00665698	22.9529	0.3439
rs9998896	94816722	0.182	0.03954	ebi-a-GCST90001540	A	G	0.0946	0.00620194	21.1745	0.0946
rs72776301	79555714	0.2011	0.04309	ebi-a-GCST90001540	T	G	0.082	0.00637462	21.7678	0.082
rs17205612	32637333	-0.1878	0.03653	ebi-a-GCST90001540	T	C	0.4189	0.00772475	26.4141	0.4189
rs9271772	32594275	0.2514	0.03424	ebi-a-GCST90001540	A	G	0.7751	0.0156308	53.8775	0.2249
rs3129891	32415080	-0.2185	0.03362	ebi-a-GCST90001540	A	G	0.2239	0.0122885	42.2135	0.2239
rs55996464	130525294	0.2105	0.04137	ebi-a-GCST90001540	A	G	0.0891	0.00756823	25.8748	0.0891
rs75958070	79203049	-0.1717	0.03648	ebi-a-GCST90001540	C	G	0.1214	0.00648286	22.1399	0.1214
rs113039817	7395808	-0.4664	0.1018	ebi-a-GCST90001540	T	C	0.014	0.00614476	20.9781	0.014
rs12607959	65226341	-0.3213	0.06601	ebi-a-GCST90001540	G	C	0.0337	0.00693014	23.6781	0.0337
rs79538978	54960800	0.3114	0.06331	ebi-a-GCST90001540	C	T	0.0358	0.00707569	24.1789	0.0358
rs78280695	15667049	0.2122	0.04331	ebi-a-GCST90001540	C	A	0.0811	0.00702125	23.9916	0.0811
rs12121018	94176595	0.141	0.03063	ebi-a-GCST90001541	A	G	0.1882	0.00614544	21.1783	0.1882
rs114825362	101526164	0.4343	0.08333	ebi-a-GCST90001541	C	G	0.0201	0.00786383	27.1471	0.0201
rs150607181	239680551	0.4446	0.09195	ebi-a-GCST90001541	C	G	0.0168	0.00677592	23.3659	0.0168
rs12712610	38897249	0.1457	0.02548	ebi-a-GCST90001541	G	A	0.2969	0.00945109	32.6788	0.2969
rs11124653	39112166	-0.1137	0.0239	ebi-a-GCST90001541	A	C	0.5909	0.00656073	22.6189	0.4091
rs72613709	197060767	-0.2955	0.06105	ebi-a-GCST90001541	G	T	0.0376	0.00679001	23.4148	0.0376
rs36088117	11877955	0.1596	0.03422	ebi-a-GCST90001541	T	G	0.132	0.0063073	21.7396	0.132
rs4702116	15902603	-0.1823	0.03657	ebi-a-GCST90001541	C	G	0.1094	0.00719899	24.8353	0.1094
rs4959365	6026750	-0.1115	0.02371	ebi-a-GCST90001541	G	A	0.3713	0.00641179	22.1021	0.3713
rs148031710	31148873	-0.2454	0.05086	ebi-a-GCST90001541	C	T	0.1083	0.00674749	23.2671	0.1083
rs9271536	32589978	0.2324	0.03331	ebi-a-GCST90001541	T	A	0.7798	0.014005	48.6485	0.2202
rs113243185	32585071	-0.2104	0.03639	ebi-a-GCST90001541	C	G	0.1996	0.00966045	33.4098	0.1996
rs17205612	32637333	-0.1661	0.03524	ebi-a-GCST90001541	T	C	0.4183	0.00644091	22.2031	0.4183
rs7798224	103375873	0.3616	0.07583	ebi-a-GCST90001541	C	G	0.0251	0.00659156	22.7259	0.0251
rs73189225	108927798	0.1668	0.03631	ebi-a-GCST90001541	A	G	0.1103	0.00612011	21.0905	0.1103
rs146329634	89433599	-0.3196	0.06393	ebi-a-GCST90001541	T	C	0.0328	0.00723993	24.9776	0.0328
rs66679234	4224639	-0.1222	0.02374	ebi-a-GCST90001541	T	C	0.4246	0.00767224	26.4806	0.4246
rs8091016	74288206	-0.1455	0.03134	ebi-a-GCST90001541	G	C	0.8462	0.00625016	21.5414	0.1538
rs79538978	54960800	0.284	0.06183	ebi-a-GCST90001541	C	T	0.0357	0.00611869	21.0855	0.0357
rs5767274	46980774	0.1592	0.03482	ebi-a-GCST90001541	T	C	0.1228	0.0060628	20.8918	0.1228
rs6729741	118599600	-0.1485	0.02603	ebi-a-GCST90001542	T	A	0.5459	0.00949557	32.5273	0.4541
rs17376950	60085026	-0.3012	0.06185	ebi-a-GCST90001542	C	G	0.0479	0.00693693	23.7014	0.0479
rs7737130	123727627	0.2305	0.04943	ebi-a-GCST90001542	A	C	0.0725	0.00636426	21.7323	0.0725
rs117563350	151699396	-0.3637	0.07298	ebi-a-GCST90001542	G	A	0.0308	0.00726229	24.8212	0.0308
rs62447160	36527098	-0.1312	0.02669	ebi-a-GCST90001542	C	T	0.6415	0.00706725	24.1499	0.3585
rs148709760	136923252	-0.3035	0.0642	ebi-a-GCST90001542	A	G	0.0411	0.0065397	22.3353	0.0411
rs74010649	7400983	-0.2226	0.04815	ebi-a-GCST90001542	T	G	0.076	0.00625594	21.36	0.076
rs9967156	73833744	0.1203	0.02573	ebi-a-GCST90001542	C	G	0.4315	0.00639771	21.8472	0.4315
rs9961909	49180597	-0.3209	0.06299	ebi-a-GCST90001542	C	T	0.0439	0.00758663	25.9382	0.0439
rs78082758	26812132	-0.3978	0.08196	ebi-a-GCST90001542	G	A	0.0247	0.00689101	23.5434	0.0247
rs114825362	101526164	-0.4464	0.08643	ebi-a-GCST90001543	C	G	0.0201	0.00772392	26.6603	0.0201
rs114348846	241731435	-0.135	0.02714	ebi-a-GCST90001543	A	G	0.2628	0.00716819	24.7283	0.2628
rs9267484	31505724	0.2057	0.04288	ebi-a-GCST90001543	T	A	0.1729	0.00667019	22.9988	0.1729
rs35900954	124439410	0.2059	0.04362	ebi-a-GCST90001543	A	G	0.0848	0.00645971	22.2683	0.0848
rs4959028	32383138	0.2111	0.03351	ebi-a-GCST90001543	G	A	0.2288	0.0114476	39.662	0.2288
rs9269702	32547143	-0.2094	0.03833	ebi-a-GCST90001543	A	G	0.7954	0.00863368	29.8279	0.2046
rs7798224	103375873	-0.3626	0.07866	ebi-a-GCST90001543	C	G	0.0251	0.00616239	21.237	0.0251
rs28844071	127475071	0.1143	0.02439	ebi-a-GCST90001543	A	C	0.4021	0.00636767	21.949	0.4021
rs439782	68568325	0.155	0.03244	ebi-a-GCST90001543	A	G	0.1698	0.00661765	22.8165	0.1698
rs73060045	12168131	0.1986	0.03908	ebi-a-GCST90001543	G	A	0.1023	0.00747954	25.8105	0.1023
rs72744142	81518947	0.159	0.03367	ebi-a-GCST90001543	A	G	0.15	0.00646513	22.2871	0.15
rs157386	19699121	0.1903	0.03972	ebi-a-GCST90001543	A	G	0.1029	0.00665343	22.9406	0.1029
rs6046769	20238128	-0.1192	0.02465	ebi-a-GCST90001543	G	A	0.6265	0.00677721	23.3703	0.3735
rs114825362	101526164	-0.4079	0.08462	ebi-a-GCST90001544	C	G	0.0201	0.00673461	23.2224	0.0201
rs80060305	46131295	0.2599	0.05442	ebi-a-GCST90001544	A	G	0.0499	0.00661151	22.7951	0.0499
rs58905133	38887964	0.1158	0.025	ebi-a-GCST90001544	G	A	0.3528	0.00622175	21.4429	0.3528
rs113243185	32585071	0.2134	0.03693	ebi-a-GCST90001544	C	G	0.1996	0.0096495	33.3716	0.1996
rs9267484	31505724	0.2376	0.0419	ebi-a-GCST90001544	T	A	0.1729	0.00929597	32.1374	0.1729
rs9271536	32589978	-0.2368	0.0338	ebi-a-GCST90001544	T	A	0.7798	0.0141202	49.0542	0.2202
rs3131014	31116627	-0.1537	0.03319	ebi-a-GCST90001544	A	G	0.2101	0.00621885	21.4328	0.2101
rs7464374	144768532	-0.3674	0.07647	ebi-a-GCST90001544	A	G	0.0231	0.00669062	23.0697	0.0231
rs387663	68568308	0.1688	0.03184	ebi-a-GCST90001544	A	G	0.1681	0.00813462	28.0896	0.1681
rs72858657	14128767	-0.3023	0.06568	ebi-a-GCST90001544	C	T	0.034	0.00614355	21.1717	0.034
rs2981595	10583297	-0.1686	0.02956	ebi-a-GCST90001544	A	G	0.8064	0.00940349	32.5127	0.1936
rs73189225	108927798	-0.1726	0.03685	ebi-a-GCST90001544	A	G	0.1103	0.00636094	21.9257	0.1103
rs73060045	12168131	0.1787	0.03826	ebi-a-GCST90001544	G	A	0.1023	0.00632542	21.8025	0.1023
rs2606175	88060366	-0.1206	0.02453	ebi-a-GCST90001544	T	A	0.3513	0.00700379	24.1572	0.3513
rs17776339	43260378	0.2964	0.06349	ebi-a-GCST90001544	A	T	0.0382	0.00631944	21.7817	0.0382
rs12712610	38897249	0.183	0.02834	ebi-a-GCST90001545	G	A	0.2966	0.0121328	41.6722	0.2966
rs116761394	122030442	0.2448	0.05306	ebi-a-GCST90001545	T	C	0.0627	0.00623066	21.2732	0.0627
rs9269202	32449523	0.1576	0.0336	ebi-a-GCST90001545	C	T	0.5704	0.00643856	21.9876	0.4296
rs9271537	32589982	-0.1866	0.03113	ebi-a-GCST90001545	T	C	0.633	0.0104726	35.9095	0.367
rs3105008	96535247	-0.2777	0.05366	ebi-a-GCST90001545	T	C	0.0613	0.00782705	26.7667	0.0613
rs1304374	32198368	-0.1207	0.02593	ebi-a-GCST90001545	A	G	0.463	0.00634172	21.6548	0.463
rs1897327	38966307	0.1478	0.02979	ebi-a-GCST90001546	C	T	0.7505	0.00713158	24.6011	0.2495
rs13024840	38895920	0.2065	0.02846	ebi-a-GCST90001546	A	T	0.2578	0.0151299	52.6159	0.2578
rs497623	170418340	-0.1797	0.03783	ebi-a-GCST90001546	C	T	0.1153	0.00654123	22.5512	0.1153
rs62400929	31159546	0.307	0.04769	ebi-a-GCST90001546	G	A	0.1087	0.0119478	41.416	0.1087
rs9501598	31853808	0.2256	0.04806	ebi-a-GCST90001546	G	A	0.098	0.00638871	22.022	0.098
rs113243185	32585071	0.2773	0.03632	ebi-a-GCST90001546	C	G	0.1996	0.0167251	58.2579	0.1996
rs9501107	31392047	0.2124	0.03911	ebi-a-GCST90001546	T	G	0.1503	0.00853292	29.4768	0.1503
rs9271536	32589978	-0.2806	0.03351	ebi-a-GCST90001546	T	A	0.7798	0.0200501	70.0766	0.2202
rs7075830	1091650	-0.2868	0.06028	ebi-a-GCST90001546	C	G	0.0451	0.00656203	22.6234	0.0451
rs10750395	99630378	-0.1252	0.02568	ebi-a-GCST90001546	A	G	0.3742	0.00688815	23.7556	0.3742
rs34977393	104086486	-0.3911	0.08478	ebi-a-GCST90001546	C	G	0.0219	0.00617144	21.2684	0.0219
rs4778983	82503078	-0.1281	0.0271	ebi-a-GCST90001546	C	T	0.3108	0.00647774	22.3309	0.3108
rs55633297	121565142	-0.2037	0.04328	ebi-a-GCST90001547	G	A	0.091	0.00642237	22.1388	0.091
rs1897327	38966307	0.1445	0.02959	ebi-a-GCST90001547	C	T	0.7505	0.00691067	23.8337	0.2495
rs1509520	65076497	0.1924	0.03952	ebi-a-GCST90001547	T	G	0.1069	0.00686861	23.6877	0.1069
rs13024840	38895920	0.2049	0.02827	ebi-a-GCST90001547	A	T	0.2578	0.0150977	52.5024	0.2578
rs140596675	119558596	-0.1813	0.03918	ebi-a-GCST90001547	A	G	0.1094	0.00620937	21.4	0.1094
rs9271536	32589978	-0.291	0.03325	ebi-a-GCST90001547	T	A	0.7798	0.0218619	76.5507	0.2202
rs113243185	32585071	0.2854	0.03605	ebi-a-GCST90001547	C	G	0.1996	0.0179602	62.6389	0.1996
rs9501598	31853808	0.2415	0.04772	ebi-a-GCST90001547	G	A	0.098	0.00741798	25.5965	0.098
rs62400929	31159546	0.3169	0.04734	ebi-a-GCST90001547	G	A	0.1087	0.0129072	44.7852	0.1087
rs9501107	31392047	0.2185	0.03884	ebi-a-GCST90001547	T	G	0.1503	0.00915036	31.6294	0.1503
rs7075830	1091650	-0.2895	0.05987	ebi-a-GCST90001547	C	G	0.0451	0.00677659	23.3682	0.0451
rs10750395	99630378	-0.1274	0.02551	ebi-a-GCST90001547	A	G	0.3742	0.00722528	24.9267	0.3742
rs78389248	29218896	-0.2957	0.05835	ebi-a-GCST90001548	A	G	0.0421	0.00750772	25.6664	0.0421
rs78805150	52037812	-0.2907	0.06085	ebi-a-GCST90001548	A	T	0.0378	0.00667758	22.8094	0.0378
rs80120480	31411457	-0.227	0.04561	ebi-a-GCST90001548	A	C	0.0857	0.00724327	24.7557	0.0857
rs57031530	97286991	0.1417	0.03035	ebi-a-GCST90001548	T	C	0.1971	0.00637974	21.7854	0.1971
rs149060712	60906565	0.361	0.07686	ebi-a-GCST90001548	G	A	0.0259	0.00645596	22.0474	0.0259
rs12149562	12222651	-0.1945	0.04148	ebi-a-GCST90001548	C	T	0.09	0.00643455	21.9738	0.09
rs78160658	4623421	-0.2599	0.05027	ebi-a-GCST90001548	T	C	0.0586	0.00781176	26.714	0.0586
rs62047982	53154832	-0.1186	0.02366	ebi-a-GCST90001548	T	C	0.4717	0.00734679	25.1122	0.4717
rs9924010	7398995	-0.2046	0.04192	ebi-a-GCST90001548	A	G	0.0851	0.00696775	23.8074	0.0851
rs6073949	44531878	-0.1168	0.02485	ebi-a-GCST90001548	A	G	0.6521	0.00646511	22.0789	0.3479
rs61735519	45749966	0.2852	0.05861	ebi-a-GCST90001548	C	G	0.0415	0.00692624	23.6646	0.0415
rs74559159	3835304	-0.3646	0.07643	ebi-a-GCST90001549	A	G	0.0274	0.00659655	22.7432	0.0274
rs75518360	14881805	0.4829	0.09427	ebi-a-GCST90001549	T	C	0.0177	0.00759872	26.2249	0.0177
rs55699240	113838725	-0.16	0.03188	ebi-a-GCST90001549	C	G	0.1936	0.0072964	25.1739	0.1936
rs67145759	38902624	-0.1373	0.02976	ebi-a-GCST90001549	G	A	0.2305	0.00617266	21.2727	0.2305
rs183732116	168003021	0.3128	0.06665	ebi-a-GCST90001549	A	G	0.0427	0.00638611	22.013	0.0427
rs116515477	68134416	0.4004	0.0829	ebi-a-GCST90001549	G	A	0.0239	0.00676112	23.3145	0.0239
rs66550246	159822228	-0.1351	0.02946	ebi-a-GCST90001549	G	A	0.2454	0.00609922	21.018	0.2454
rs4868220	172266325	-0.113	0.02463	ebi-a-GCST90001549	G	A	0.5455	0.00610456	21.0366	0.4545
rs62463257	71923809	-0.1193	0.02506	ebi-a-GCST90001549	T	C	0.5225	0.00656965	22.6498	0.4775
rs35069110	157454257	-0.1233	0.02478	ebi-a-GCST90001549	A	G	0.4613	0.00717271	24.744	0.4613
rs6558408	145033734	-0.1456	0.03155	ebi-a-GCST90001549	A	G	0.8039	0.00617617	21.2848	0.1961
rs78845536	10866626	0.3273	0.07107	ebi-a-GCST90001549	G	T	0.0321	0.00615072	21.1966	0.0321
rs192829014	5750067	0.5404	0.1169	ebi-a-GCST90001549	A	G	0.0109	0.00619709	21.3574	0.0109
rs350280	12231997	-0.1208	0.02566	ebi-a-GCST90001549	G	A	0.4316	0.0064255	22.1497	0.4316
rs62047982	53154832	-0.1224	0.02487	ebi-a-GCST90001549	T	C	0.4721	0.0070184	24.2079	0.4721
rs62037700	12102157	-0.1237	0.02699	ebi-a-GCST90001549	T	G	0.3115	0.00609208	20.9933	0.3115
rs2866112	54310961	-0.2005	0.04054	ebi-a-GCST90001549	C	G	0.8971	0.00708693	24.446	0.1029
rs2840005	56314899	0.1519	0.03237	ebi-a-GCST90001549	C	T	0.1722	0.00638461	22.0078	0.1722
rs2424193	18417321	0.3458	0.07126	ebi-a-GCST90001549	G	A	0.0308	0.00682449	23.5345	0.0308
rs10865142	38892836	-0.1296	0.02672	ebi-a-GCST90001550	C	T	0.3097	0.00681792	23.5117	0.3097
rs78708224	26455241	0.1577	0.03445	ebi-a-GCST90001550	C	T	0.1512	0.00607748	20.9426	0.1512
rs35069110	157454257	-0.117	0.0244	ebi-a-GCST90001550	A	G	0.4613	0.0066646	22.9794	0.4613
rs75442393	2918034	-0.2129	0.04505	ebi-a-GCST90001550	A	C	0.0778	0.0064748	22.3207	0.0778
rs173262	12230161	-0.1242	0.02527	ebi-a-GCST90001550	T	C	0.4116	0.00699952	24.1423	0.4116
rs140690408	53339004	-0.1238	0.02581	ebi-a-GCST90001550	T	C	0.3637	0.00666876	22.9939	0.3637
rs61735519	45749966	0.292	0.06037	ebi-a-GCST90001550	C	G	0.0417	0.00678039	23.3814	0.0417
rs2629830	114684259	-0.1096	0.02328	ebi-a-GCST90001551	G	C	0.8445	0.00648618	22.1513	0.1555
rs78908164	127884901	0.1859	0.03831	ebi-a-GCST90001551	T	G	0.0533	0.006888	23.5331	0.0533
rs10178070	18727639	-0.1229	0.02671	ebi-a-GCST90001551	C	T	0.115	0.0061975	21.1592	0.115
rs79752907	237010723	-0.08848	0.01845	ebi-a-GCST90001551	T	C	0.3289	0.00672861	22.9848	0.3289
rs4849134	111615015	0.1004	0.0178	ebi-a-GCST90001551	G	A	0.6455	0.00928404	31.7959	0.3545
rs28465400	29839523	0.1395	0.02832	ebi-a-GCST90001551	T	C	0.1417	0.00709626	24.2497	0.1417
rs72851020	32501393	0.2077	0.03317	ebi-a-GCST90001551	T	C	0.7906	0.0114171	39.1856	0.2094
rs1150829	587532	-0.08657	0.01874	ebi-a-GCST90001551	T	C	0.7244	0.00624647	21.3275	0.2756
rs2853995	31333019	-0.1563	0.02983	ebi-a-GCST90001551	C	T	0.109	0.00802184	27.4382	0.109
rs12555210	33428882	0.1409	0.03006	ebi-a-GCST90001551	G	A	0.0887	0.00642988	21.9578	0.0887
rs12420840	126523412	0.1387	0.02921	ebi-a-GCST90001551	G	A	0.0931	0.00659744	22.5338	0.0931
rs34099171	79413333	0.303	0.06613	ebi-a-GCST90001551	T	A	0.0168	0.0061457	20.9813	0.0168
rs113911480	29113167	0.2391	0.04742	ebi-a-GCST90001551	G	T	0.0314	0.00743286	25.4086	0.0314
rs17685199	36405909	-0.1058	0.02156	ebi-a-GCST90001551	C	A	0.1817	0.00704311	24.0668	0.1817
rs11652705	41761741	-0.116	0.02274	ebi-a-GCST90001551	G	A	0.1705	0.0076064	26.0063	0.1705
rs62065924	39984813	0.1577	0.03367	ebi-a-GCST90001551	A	T	0.0688	0.00642008	21.9241	0.0688
rs62229789	50100758	-0.2553	0.05033	ebi-a-GCST90001551	T	C	0.0286	0.00752192	25.7153	0.0286
rs4658869	243020284	0.2183	0.04757	ebi-a-GCST90001552	C	G	0.0407	0.00610754	21.0469	0.0407
rs2629824	114687316	-0.1251	0.02406	ebi-a-GCST90001552	G	A	0.8226	0.00782702	27.019	0.1774
rs1533299	111616141	0.09386	0.01904	ebi-a-GCST90001552	T	C	0.3786	0.00704116	24.287	0.3786
rs1064086	237034061	-0.1062	0.01937	ebi-a-GCST90001552	A	G	0.328	0.00869527	30.0425	0.328
rs114559146	31395062	0.1093	0.02325	ebi-a-GCST90001552	C	G	0.4561	0.0064075	22.0872	0.4561
rs9260902	29947740	-0.1204	0.02377	ebi-a-GCST90001552	C	T	0.4708	0.0074309	25.6414	0.4708
rs9792050	31164655	-0.1443	0.03069	ebi-a-GCST90001552	T	G	0.8995	0.00640962	22.0946	0.1005
rs117111088	8319424	0.1693	0.03644	ebi-a-GCST90001552	T	C	0.0697	0.00625916	21.5727	0.0697
rs9577271	114096507	0.1098	0.02393	ebi-a-GCST90001552	G	A	0.1819	0.00610584	21.041	0.1819
rs1879612	99398708	0.08333	0.01818	ebi-a-GCST90001552	C	T	0.4765	0.00609322	20.9972	0.4765
rs5011724	41759061	-0.09626	0.01996	ebi-a-GCST90001552	C	T	0.3208	0.00674092	23.2443	0.3208
rs8067835	31363767	0.1025	0.02227	ebi-a-GCST90001552	G	A	0.2155	0.00614351	21.1716	0.2155
rs275837	48876190	-0.09028	0.01945	ebi-a-GCST90001552	A	C	0.6472	0.00624753	21.5323	0.3528
rs118003243	43795055	0.3428	0.07388	ebi-a-GCST90001552	C	T	0.016	0.00624301	21.5166	0.016
rs13386443	111722118	0.07817	0.01705	ebi-a-GCST90001553	G	A	0.4758	0.00609623	21.0077	0.4758
rs10183338	111610816	0.1206	0.02163	ebi-a-GCST90001553	T	G	0.1892	0.00898971	31.0691	0.1892
rs1064086	237034061	-0.08993	0.01765	ebi-a-GCST90001553	A	G	0.328	0.00751845	25.9458	0.328
rs6833962	103558731	-0.1199	0.02335	ebi-a-GCST90001553	T	C	0.1547	0.00763522	26.3518	0.1547
rs10474365	90986313	0.1374	0.02986	ebi-a-GCST90001553	T	C	0.091	0.00614051	21.1612	0.091
rs73404248	31410352	-0.1427	0.02969	ebi-a-GCST90001553	A	G	0.1129	0.0066957	23.0873	0.1129
rs116562707	31360602	0.3952	0.06626	ebi-a-GCST90001553	G	A	0.0191	0.0102738	35.5531	0.0191
rs8180936	61151574	0.0837	0.01785	ebi-a-GCST90001553	T	C	0.6698	0.00637504	21.9746	0.3302
rs75368383	144789624	0.244	0.052	ebi-a-GCST90001553	C	T	0.0266	0.00638377	22.0049	0.0266
rs12555210	33428882	0.1558	0.0299	ebi-a-GCST90001553	G	A	0.089	0.00786052	27.1356	0.089
rs4764066	14385601	-0.1128	0.02462	ebi-a-GCST90001553	C	T	0.8665	0.00608802	20.9792	0.1335
rs11843149	24258336	0.09414	0.02024	ebi-a-GCST90001553	C	T	0.2256	0.00627307	21.6209	0.2256
rs17685199	36405909	-0.1005	0.02146	ebi-a-GCST90001553	C	A	0.1819	0.00635899	21.9189	0.1819
rs112725843	28238440	0.1191	0.02489	ebi-a-GCST90001553	T	C	0.1326	0.00663694	22.8834	0.1326
rs11652705	41761741	-0.1202	0.02264	ebi-a-GCST90001553	G	A	0.1707	0.00815801	28.171	0.1707
rs34742163	3040277	0.09839	0.02139	ebi-a-GCST90001553	C	G	0.2041	0.00613611	21.1459	0.2041
rs8067835	31363767	0.1064	0.02026	ebi-a-GCST90001553	G	A	0.2155	0.00798379	27.5645	0.2155
rs11166573	101733861	-0.1203	0.02612	ebi-a-GCST90001554	A	G	0.4127	0.00620926	21.1997	0.4127
rs58905133	38887964	0.1375	0.02754	ebi-a-GCST90001554	G	A	0.353	0.00728888	24.9127	0.353
rs113985770	210377930	-0.6238	0.133	ebi-a-GCST90001554	A	G	0.0103	0.00643788	21.9853	0.0103
rs2378966	179936308	0.1277	0.0258	ebi-a-GCST90001554	T	C	0.539	0.0071644	24.4842	0.461
rs13187183	117976098	-0.2346	0.04655	ebi-a-GCST90001554	C	T	0.0841	0.00742574	25.384	0.0841
rs9382165	52836410	0.236	0.04837	ebi-a-GCST90001554	G	A	0.0761	0.00696302	23.7912	0.0761
rs11153123	109038333	-0.1435	0.03074	ebi-a-GCST90001554	G	A	0.2296	0.0063779	21.7791	0.2296
rs3130685	31206206	0.1803	0.03185	ebi-a-GCST90001554	T	C	0.3439	0.00935088	32.027	0.3439
rs9268932	32433290	0.1735	0.03403	ebi-a-GCST90001554	G	T	0.3116	0.00759841	25.9788	0.3116
rs593435	132417404	0.1235	0.02599	ebi-a-GCST90001554	T	C	0.5351	0.00660698	22.5666	0.4649
rs73195098	112571685	0.373	0.0791	ebi-a-GCST90001554	A	C	0.0277	0.00650713	22.2233	0.0277
rs1183901	90231718	-0.1356	0.02714	ebi-a-GCST90001554	C	T	0.5872	0.00729925	24.9485	0.4128
rs143237141	45176439	0.3181	0.06864	ebi-a-GCST90001554	A	G	0.0365	0.00628629	21.4643	0.0365
rs60220946	193505625	-0.3401	0.07363	ebi-a-GCST90001555	T	C	0.0212	0.0061872	21.3231	0.0212
rs11896593	38925155	-0.2549	0.02205	ebi-a-GCST90001555	C	G	0.3707	0.0375314	133.558	0.3707
rs28578699	38899155	-0.16	0.02234	ebi-a-GCST90001555	C	A	0.3669	0.0147471	51.2649	0.3669
rs116760504	47546791	-0.2168	0.04308	ebi-a-GCST90001555	A	C	0.0696	0.00733593	25.3113	0.0696
rs7709566	117881168	-0.1251	0.02685	ebi-a-GCST90001555	G	T	0.1913	0.00629462	21.6956	0.1913
rs146969910	171664213	0.3142	0.06689	ebi-a-GCST90001555	C	T	0.0267	0.00639718	22.0514	0.0267
rs148770451	26044129	0.3999	0.08145	ebi-a-GCST90001555	T	C	0.0198	0.00698493	24.0917	0.0198
rs7867019	13378083	-0.2268	0.04926	ebi-a-GCST90001555	T	A	0.0471	0.00614759	21.1857	0.0471
rs14067	114110660	-0.1156	0.02505	ebi-a-GCST90001555	G	A	0.234	0.00617583	21.2837	0.234
rs4473273	27999885	0.1109	0.02246	ebi-a-GCST90001555	C	T	0.6526	0.007064	24.3663	0.3474
rs58905133	38887964	0.1775	0.02609	ebi-a-GCST90001556	G	A	0.3528	0.0133263	46.2589	0.3528
rs7577330	113613580	0.2483	0.05287	ebi-a-GCST90001556	T	A	0.0661	0.00639491	22.0435	0.0661
rs4507432	1748200	0.1582	0.03036	ebi-a-GCST90001556	G	A	0.7794	0.00786082	27.1366	0.2206
rs1583072	118002423	-0.1301	0.02836	ebi-a-GCST90001556	G	A	0.2604	0.00610336	21.0324	0.2604
rs111551789	29720277	0.4285	0.09279	ebi-a-GCST90001556	A	G	0.0204	0.00618431	21.3131	0.0204
rs7496	52842839	0.2725	0.05671	ebi-a-GCST90001556	T	C	0.0489	0.00669242	23.076	0.0489
rs7583259	38921934	0.2816	0.02555	ebi-a-GCST90001557	G	C	0.5024	0.0345443	121.402	0.4976
rs6707421	38897781	0.1912	0.02822	ebi-a-GCST90001557	G	A	0.3009	0.013341	45.8781	0.3009
rs56669682	136465712	0.2215	0.04832	ebi-a-GCST90001557	A	C	0.0756	0.0061514	21.0009	0.0756
rs6915999	31377851	-0.1397	0.02971	ebi-a-GCST90001557	A	G	0.5399	0.00647036	22.0969	0.4601
rs12352819	133271663	-0.3715	0.07868	ebi-a-GCST90001557	T	C	0.0277	0.00652389	22.2809	0.0277
rs561315248	68624972	0.1928	0.03862	ebi-a-GCST90001557	A	G	0.1311	0.00728741	24.9077	0.1311
[truncated: 6,929 more rows]

## Sheet: Table S3
Table S3 The GWAS data source of gynecological malignancies.
dataset	Trait	Category	num_cases	num_controls	URL
C3_OVARY_EXALLC	Malignant neoplasm of ovary (controls excluding all cancers)	II Neoplasms, from cancer register (ICD-O-3)	1025	167189	https://storage.googleapis.com/finngen-public-data-r9/summary_stats/finngen_R9_C3_OVARY_EXALLC.gz
CD2_INSITU_CERVIX_UTERI_EXALLC	Carcinoma in situ of cervix uteri (controls excluding all cancers)	II Neoplasms from hospital discharges (CD2_)	2236	165401	https://storage.googleapis.com/finngen-public-data-r9/summary_stats/finngen_R9_CD2_INSITU_CERVIX_UTERI_EXALLC.gz
C3_BREAST_EXALLC	Malignant neoplasm of breast (controls excluding all cancers)	II Neoplasms, from cancer register (ICD-O-3)	15680	167189	https://storage.googleapis.com/finngen-public-data-r9/summary_stats/finngen_R9_C3_BREAST_EXALLC.gz

## Sheet: Table S4
Table S4 The relationship investigation between immunophenotypes and ovarian cancer using MR analysis.
id.exposure	id.outcome	outcome	exposure	method	nsnp	b	se	pval	pve	lo_ci	up_ci	or	or_lci95	or_uci95	OR (95% CI)	Trait type	Panel	Statistical trait name	Trait	GWAS Catalog Accession Number
ebi-a-GCST90001391	VdwBeA	Benign neoplasm of ovary	|| id:ebi-a-GCST90001391	MR Egger	9	0.197632	0.154451	0.241469	0.0575634	-0.105092	0.500356	1.21851	0.900242	1.64931	1.2185 (0.9002 - 1.6493)	Relative count	B cell	BC_Trait1	IgD+ %B cell	GCST90001391
ebi-a-GCST90001391	VdwBeA	Benign neoplasm of ovary	|| id:ebi-a-GCST90001391	Weighted median	9	-0.00660181	0.0800564	0.934277	0.0575634	-0.163512	0.150309	0.99342	0.849156	1.16219	0.9934 (0.8492 - 1.1622)	Relative count	B cell	BC_Trait1	IgD+ %B cell	GCST90001391
ebi-a-GCST90001391	VdwBeA	Benign neoplasm of ovary	|| id:ebi-a-GCST90001391	Inverse variance weighted	9	-0.0359662	0.0723128	0.618928	0.0575634	-0.177699	0.105767	0.964673	0.837194	1.11156	0.9647 (0.8372 - 1.1116)	Relative count	B cell	BC_Trait1	IgD+ %B cell	GCST90001391
ebi-a-GCST90001391	VdwBeA	Benign neoplasm of ovary	|| id:ebi-a-GCST90001391	Simple mode	9	-0.0574845	0.151379	0.714021	0.0575634	-0.354187	0.239218	0.944137	0.701744	1.27026	0.9441 (0.7017 - 1.2703)	Relative count	B cell	BC_Trait1	IgD+ %B cell	GCST90001391
ebi-a-GCST90001391	VdwBeA	Benign neoplasm of ovary	|| id:ebi-a-GCST90001391	Weighted mode	9	0.0543599	0.130071	0.686995	0.0575634	-0.20058	0.3093	1.05586	0.818256	1.36247	1.0559 (0.8183 - 1.3625)	Relative count	B cell	BC_Trait1	IgD+ %B cell	GCST90001391
ebi-a-GCST90001392	VdwBeA	Benign neoplasm of ovary	|| id:ebi-a-GCST90001392	MR Egger	13	0.0152989	0.147877	0.919462	0.0891021	-0.27454	0.305138	1.01542	0.759921	1.35681	1.0154 (0.7599 - 1.3568)	Absolute count	B cell	BC_Trait10	IgD+ CD38br AC	GCST90001392
ebi-a-GCST90001392	VdwBeA	Benign neoplasm of ovary	|| id:ebi-a-GCST90001392	Weighted median	13	0.0289209	0.0707662	0.682773	0.0891021	-0.109781	0.167623	1.02934	0.89603	1.18249	1.0293 (0.8960 - 1.1825)	Absolute count	B cell	BC_Trait10	IgD+ CD38br AC	GCST90001392
ebi-a-GCST90001392	VdwBeA	Benign neoplasm of ovary	|| id:ebi-a-GCST90001392	Inverse variance weighted	13	-0.000878807	0.0533413	0.986855	0.0891021	-0.105428	0.10367	0.999122	0.89994	1.10923	0.9991 (0.8999 - 1.1092)	Absolute count	B cell	BC_Trait10	IgD+ CD38br AC	GCST90001392
ebi-a-GCST90001392	VdwBeA	Benign neoplasm of ovary	|| id:ebi-a-GCST90001392	Simple mode	13	0.0655447	0.0969018	0.511611	0.0891021	-0.124383	0.255472	1.06774	0.883042	1.29107	1.0677 (0.8830 - 1.2911)	Absolute count	B cell	BC_Trait10	IgD+ CD38br AC	GCST90001392
ebi-a-GCST90001392	VdwBeA	Benign neoplasm of ovary	|| id:ebi-a-GCST90001392	Weighted mode	13	0.0571714	0.0931827	0.550972	0.0891021	-0.125467	0.23981	1.05884	0.882085	1.27101	1.0588 (0.8821 - 1.2710)	Absolute count	B cell	BC_Trait10	IgD+ CD38br AC	GCST90001392
ebi-a-GCST90001393	VdwBeA	Benign neoplasm of ovary	|| id:ebi-a-GCST90001393	MR Egger	6	-0.0279936	0.446629	0.95303	0.0404553	-0.903387	0.847399	0.972395	0.405195	2.33357	0.9724 (0.4052 - 2.3336)	Relative count	B cell	BC_Trait11	IgD+ CD38dim %B cell	GCST90001393
ebi-a-GCST90001393	VdwBeA	Benign neoplasm of ovary	|| id:ebi-a-GCST90001393	Weighted median	6	-0.0160306	0.121587	0.895107	0.0404553	-0.25434	0.222279	0.984097	0.775428	1.24892	0.9841 (0.7754 - 1.2489)	Relative count	B cell	BC_Trait11	IgD+ CD38dim %B cell	GCST90001393
ebi-a-GCST90001393	VdwBeA	Benign neoplasm of ovary	|| id:ebi-a-GCST90001393	Inverse variance weighted	6	0.126814	0.0971792	0.191909	0.0404553	-0.0636569	0.317286	1.13521	0.938327	1.37339	1.1352 (0.9383 - 1.3734)	Relative count	B cell	BC_Trait11	IgD+ CD38dim %B cell	GCST90001393
ebi-a-GCST90001393	VdwBeA	Benign neoplasm of ovary	|| id:ebi-a-GCST90001393	Simple mode	6	-0.0440608	0.1805	0.81685	0.0404553	-0.397841	0.30972	0.956896	0.671769	1.36304	0.9569 (0.6718 - 1.3630)	Relative count	B cell	BC_Trait11	IgD+ CD38dim %B cell	GCST90001393
ebi-a-GCST90001393	VdwBeA	Benign neoplasm of ovary	|| id:ebi-a-GCST90001393	Weighted mode	6	-0.0297132	0.151603	0.852332	0.0404553	-0.326855	0.267429	0.970724	0.721188	1.3066	0.9707 (0.7212 - 1.3066)	Relative count	B cell	BC_Trait11	IgD+ CD38dim %B cell	GCST90001393
ebi-a-GCST90001394	VdwBeA	Benign neoplasm of ovary	|| id:ebi-a-GCST90001394	MR Egger	11	-0.216727	0.159418	0.207073	0.0686096	-0.529185	0.0957311	0.80515	0.589085	1.10046	0.8051 (0.5891 - 1.1005)	Absolute count	B cell	BC_Trait12	IgD+ CD38dim AC	GCST90001394
ebi-a-GCST90001394	VdwBeA	Benign neoplasm of ovary	|| id:ebi-a-GCST90001394	Weighted median	11	0.00557166	0.0785314	0.943439	0.0686096	-0.14835	0.159493	1.00559	0.862129	1.17292	1.0056 (0.8621 - 1.1729)	Absolute count	B cell	BC_Trait12	IgD+ CD38dim AC	GCST90001394
ebi-a-GCST90001394	VdwBeA	Benign neoplasm of ovary	|| id:ebi-a-GCST90001394	Inverse variance weighted	11	0.0176297	0.0712789	0.80465	0.0686096	-0.122077	0.157336	1.01779	0.88508	1.17039	1.0178 (0.8851 - 1.1704)	Absolute count	B cell	BC_Trait12	IgD+ CD38dim AC	GCST90001394
ebi-a-GCST90001394	VdwBeA	Benign neoplasm of ovary	|| id:ebi-a-GCST90001394	Simple mode	11	0.0677015	0.118896	0.581636	0.0686096	-0.165335	0.300738	1.07005	0.84761	1.35085	1.0700 (0.8476 - 1.3509)	Absolute count	B cell	BC_Trait12	IgD+ CD38dim AC	GCST90001394
ebi-a-GCST90001394	VdwBeA	Benign neoplasm of ovary	|| id:ebi-a-GCST90001394	Weighted mode	11	0.0138624	0.0872453	0.876918	0.0686096	-0.157138	0.184863	1.01396	0.854586	1.20305	1.0140 (0.8546 - 1.2031)	Absolute count	B cell	BC_Trait12	IgD+ CD38dim AC	GCST90001394
ebi-a-GCST90001395	VdwBeA	Benign neoplasm of ovary	|| id:ebi-a-GCST90001395	MR Egger	10	0.225295	0.211854	0.318624	0.0685273	-0.189939	0.64053	1.25269	0.827009	1.89749	1.2527 (0.8270 - 1.8975)	Relative count	B cell	BC_Trait13	IgD+ CD38- %B cell	GCST90001395
ebi-a-GCST90001395	VdwBeA	Benign neoplasm of ovary	|| id:ebi-a-GCST90001395	Weighted median	10	0.0439562	0.0895078	0.623364	0.0685273	-0.131479	0.219391	1.04494	0.876798	1.24532	1.0449 (0.8768 - 1.2453)	Relative count	B cell	BC_Trait13	IgD+ CD38- %B cell	GCST90001395
ebi-a-GCST90001395	VdwBeA	Benign neoplasm of ovary	|| id:ebi-a-GCST90001395	Inverse variance weighted	10	0.0220471	0.0852457	0.79592	0.0685273	-0.145034	0.189129	1.02229	0.864993	1.2082	1.0223 (0.8650 - 1.2082)	Relative count	B cell	BC_Trait13	IgD+ CD38- %B cell	GCST90001395
ebi-a-GCST90001395	VdwBeA	Benign neoplasm of ovary	|| id:ebi-a-GCST90001395	Simple mode	10	0.0723183	0.124026	0.57415	0.0685273	-0.170772	0.315409	1.075	0.843013	1.37082	1.0750 (0.8430 - 1.3708)	Relative count	B cell	BC_Trait13	IgD+ CD38- %B cell	GCST90001395
ebi-a-GCST90001395	VdwBeA	Benign neoplasm of ovary	|| id:ebi-a-GCST90001395	Weighted mode	10	0.0947965	0.100934	0.372153	0.0685273	-0.103034	0.292628	1.09944	0.902096	1.33994	1.0994 (0.9021 - 1.3399)	Relative count	B cell	BC_Trait13	IgD+ CD38- %B cell	GCST90001395
ebi-a-GCST90001396	VdwBeA	Benign neoplasm of ovary	|| id:ebi-a-GCST90001396	MR Egger	8	0.122688	0.149713	0.443835	0.0513537	-0.17075	0.416125	1.13053	0.843032	1.51608	1.1305 (0.8430 - 1.5161)	Absolute count	B cell	BC_Trait14	IgD+ CD38- AC	GCST90001396
ebi-a-GCST90001396	VdwBeA	Benign neoplasm of ovary	|| id:ebi-a-GCST90001396	Weighted median	8	0.02554	0.0744046	0.731404	0.0513537	-0.120293	0.171373	1.02587	0.886661	1.18693	1.0259 (0.8867 - 1.1869)	Absolute count	B cell	BC_Trait14	IgD+ CD38- AC	GCST90001396
ebi-a-GCST90001396	VdwBeA	Benign neoplasm of ovary	|| id:ebi-a-GCST90001396	Inverse variance weighted	8	-0.0804067	0.0713839	0.259997	0.0513537	-0.220319	0.0595058	0.922741	0.802263	1.06131	0.9227 (0.8023 - 1.0613)	Absolute count	B cell	BC_Trait14	IgD+ CD38- AC	GCST90001396
ebi-a-GCST90001396	VdwBeA	Benign neoplasm of ovary	|| id:ebi-a-GCST90001396	Simple mode	8	0.0186094	0.116757	0.877866	0.0513537	-0.210234	0.247452	1.01878	0.810395	1.28076	1.0188 (0.8104 - 1.2808)	Absolute count	B cell	BC_Trait14	IgD+ CD38- AC	GCST90001396
ebi-a-GCST90001396	VdwBeA	Benign neoplasm of ovary	|| id:ebi-a-GCST90001396	Weighted mode	8	0.0329446	0.0803805	0.694162	0.0513537	-0.124601	0.19049	1.03349	0.882849	1.20984	1.0335 (0.8828 - 1.2098)	Absolute count	B cell	BC_Trait14	IgD+ CD38- AC	GCST90001396
ebi-a-GCST90001397	VdwBeA	Benign neoplasm of ovary	|| id:ebi-a-GCST90001397	MR Egger	17	0.0216388	0.0641028	0.74037	0.109165	-0.104003	0.14728	1.02187	0.901223	1.15868	1.0219 (0.9012 - 1.1587)	Relative count	B cell	BC_Trait17	Unsw mem %B cell	GCST90001397
ebi-a-GCST90001397	VdwBeA	Benign neoplasm of ovary	|| id:ebi-a-GCST90001397	Weighted median	17	0.035795	0.045582	0.432284	0.109165	-0.0535456	0.125136	1.03644	0.947863	1.1333	1.0364 (0.9479 - 1.1333)	Relative count	B cell	BC_Trait17	Unsw mem %B cell	GCST90001397
ebi-a-GCST90001397	VdwBeA	Benign neoplasm of ovary	|| id:ebi-a-GCST90001397	Inverse variance weighted	17	0.0229163	0.0327082	0.483534	0.109165	-0.0411917	0.0870243	1.02318	0.959645	1.09092	1.0232 (0.9596 - 1.0909)	Relative count	B cell	BC_Trait17	Unsw mem %B cell	GCST90001397
ebi-a-GCST90001397	VdwBeA	Benign neoplasm of ovary	|| id:ebi-a-GCST90001397	Simple mode	17	0.0776128	0.0722179	0.298448	0.109165	-0.0639342	0.21916	1.0807	0.938067	1.24503	1.0807 (0.9381 - 1.2450)	Relative count	B cell	BC_Trait17	Unsw mem %B cell	GCST90001397
ebi-a-GCST90001397	VdwBeA	Benign neoplasm of ovary	|| id:ebi-a-GCST90001397	Weighted mode	17	0.0584136	0.0600756	0.345355	0.109165	-0.0593345	0.176162	1.06015	0.942391	1.19263	1.0602 (0.9424 - 1.1926)	Relative count	B cell	BC_Trait17	Unsw mem %B cell	GCST90001397
ebi-a-GCST90001398	VdwBeA	Benign neoplasm of ovary	|| id:ebi-a-GCST90001398	MR Egger	11	-0.00487512	0.142543	0.973463	0.0752658	-0.284259	0.274509	0.995137	0.752571	1.31588	0.9951 (0.7526 - 1.3159)	Absolute count	B cell	BC_Trait18	Unsw mem AC	GCST90001398
ebi-a-GCST90001398	VdwBeA	Benign neoplasm of ovary	|| id:ebi-a-GCST90001398	Weighted median	11	-0.076021	0.0735033	0.301018	0.0752658	-0.220087	0.0680455	0.926797	0.802449	1.07041	0.9268 (0.8024 - 1.0704)	Absolute count	B cell	BC_Trait18	Unsw mem AC	GCST90001398
ebi-a-GCST90001398	VdwBeA	Benign neoplasm of ovary	|| id:ebi-a-GCST90001398	Inverse variance weighted	11	-0.0737734	0.0558489	0.186519	0.0752658	-0.183237	0.0356904	0.928882	0.832571	1.03633	0.9289 (0.8326 - 1.0363)	Absolute count	B cell	BC_Trait18	Unsw mem AC	GCST90001398
ebi-a-GCST90001398	VdwBeA	Benign neoplasm of ovary	|| id:ebi-a-GCST90001398	Simple mode	11	-0.10133	0.109028	0.374576	0.0752658	-0.315024	0.112365	0.903635	0.729772	1.11892	0.9036 (0.7298 - 1.1189)	Absolute count	B cell	BC_Trait18	Unsw mem AC	GCST90001398
ebi-a-GCST90001398	VdwBeA	Benign neoplasm of ovary	|| id:ebi-a-GCST90001398	Weighted mode	11	-0.0470795	0.0950158	0.63096	0.0752658	-0.23331	0.139151	0.954012	0.791908	1.1493	0.9540 (0.7919 - 1.1493)	Absolute count	B cell	BC_Trait18	Unsw mem AC	GCST90001398
ebi-a-GCST90001399	VdwBeA	Benign neoplasm of ovary	|| id:ebi-a-GCST90001399	MR Egger	10	-0.0645258	0.0905891	0.49653	0.12322	-0.24208	0.113029	0.937512	0.784993	1.11966	0.9375 (0.7850 - 1.1197)	Relative count	B cell	BC_Trait19	IgD- CD27- %B cell	GCST90001399
ebi-a-GCST90001399	VdwBeA	Benign neoplasm of ovary	|| id:ebi-a-GCST90001399	Weighted median	10	0.0318702	0.0506161	0.528927	0.12322	-0.0673374	0.131078	1.03238	0.93488	1.14006	1.0324 (0.9349 - 1.1401)	Relative count	B cell	BC_Trait19	IgD- CD27- %B cell	GCST90001399
ebi-a-GCST90001399	VdwBeA	Benign neoplasm of ovary	|| id:ebi-a-GCST90001399	Inverse variance weighted	10	0.0661607	0.0420111	0.115294	0.12322	-0.0161811	0.148503	1.0684	0.983949	1.1601	1.0684 (0.9839 - 1.1601)	Relative count	B cell	BC_Trait19	IgD- CD27- %B cell	GCST90001399
ebi-a-GCST90001399	VdwBeA	Benign neoplasm of ovary	|| id:ebi-a-GCST90001399	Simple mode	10	0.0810998	0.0949594	0.415232	0.12322	-0.105021	0.26722	1.08448	0.900306	1.30633	1.0845 (0.9003 - 1.3063)	Relative count	B cell	BC_Trait19	IgD- CD27- %B cell	GCST90001399
ebi-a-GCST90001399	VdwBeA	Benign neoplasm of ovary	|| id:ebi-a-GCST90001399	Weighted mode	10	0.037854	0.0546046	0.505655	0.12322	-0.069171	0.144879	1.03858	0.933167	1.1559	1.0386 (0.9332 - 1.1559)	Relative count	B cell	BC_Trait19	IgD- CD27- %B cell	GCST90001399
ebi-a-GCST90001400	VdwBeA	Benign neoplasm of ovary	|| id:ebi-a-GCST90001400	MR Egger	6	0.153243	0.301556	0.638075	0.0395223	-0.437807	0.744292	1.16561	0.64545	2.10495	1.1656 (0.6455 - 2.1050)	Absolute count	B cell	BC_Trait2	IgD+ AC	GCST90001400
ebi-a-GCST90001400	VdwBeA	Benign neoplasm of ovary	|| id:ebi-a-GCST90001400	Weighted median	6	0.0119654	0.0872644	0.890939	0.0395223	-0.159073	0.183004	1.01204	0.852934	1.20082	1.0120 (0.8529 - 1.2008)	Absolute count	B cell	BC_Trait2	IgD+ AC	GCST90001400
ebi-a-GCST90001400	VdwBeA	Benign neoplasm of ovary	|| id:ebi-a-GCST90001400	Inverse variance weighted	6	0.050405	0.0910227	0.579741	0.0395223	-0.128	0.22881	1.0517	0.879854	1.2571	1.0517 (0.8799 - 1.2571)	Absolute count	B cell	BC_Trait2	IgD+ AC	GCST90001400
ebi-a-GCST90001400	VdwBeA	Benign neoplasm of ovary	|| id:ebi-a-GCST90001400	Simple mode	6	0.0103493	0.126392	0.937917	0.0395223	-0.237379	0.258077	1.0104	0.788693	1.29444	1.0104 (0.7887 - 1.2944)	Absolute count	B cell	BC_Trait2	IgD+ AC	GCST90001400
ebi-a-GCST90001400	VdwBeA	Benign neoplasm of ovary	|| id:ebi-a-GCST90001400	Weighted mode	6	0.0222999	0.105332	0.840692	0.0395223	-0.184151	0.228751	1.02255	0.83181	1.25703	1.0226 (0.8318 - 1.2570)	Absolute count	B cell	BC_Trait2	IgD+ AC	GCST90001400
ebi-a-GCST90001401	VdwBeA	Benign neoplasm of ovary	|| id:ebi-a-GCST90001401	MR Egger	13	0.0925034	0.116219	0.442904	0.108819	-0.135285	0.320292	1.09692	0.873467	1.37753	1.0969 (0.8735 - 1.3775)	Absolute count	B cell	BC_Trait20	IgD- CD27- AC	GCST90001401
ebi-a-GCST90001401	VdwBeA	Benign neoplasm of ovary	|| id:ebi-a-GCST90001401	Weighted median	13	0.0292671	0.0586647	0.617858	0.108819	-0.0857157	0.14425	1.0297	0.917855	1.15517	1.0297 (0.9179 - 1.1552)	Absolute count	B cell	BC_Trait20	IgD- CD27- AC	GCST90001401
ebi-a-GCST90001401	VdwBeA	Benign neoplasm of ovary	|| id:ebi-a-GCST90001401	Inverse variance weighted	13	-0.000495612	0.0431947	0.990845	0.108819	-0.0851573	0.084166	0.999505	0.918368	1.08781	0.9995 (0.9184 - 1.0878)	Absolute count	B cell	BC_Trait20	IgD- CD27- AC	GCST90001401
ebi-a-GCST90001401	VdwBeA	Benign neoplasm of ovary	|| id:ebi-a-GCST90001401	Simple mode	13	0.0354942	0.0931009	0.709686	0.108819	-0.146984	0.217972	1.03613	0.863308	1.24355	1.0361 (0.8633 - 1.2436)	Absolute count	B cell	BC_Trait20	IgD- CD27- AC	GCST90001401
ebi-a-GCST90001401	VdwBeA	Benign neoplasm of ovary	|| id:ebi-a-GCST90001401	Weighted mode	13	0.0444129	0.0688417	0.530975	0.108819	-0.0905168	0.179343	1.04541	0.913459	1.19643	1.0454 (0.9135 - 1.1964)	Absolute count	B cell	BC_Trait20	IgD- CD27- AC	GCST90001401
ebi-a-GCST90001402	VdwBeA	Benign neoplasm of ovary	|| id:ebi-a-GCST90001402	MR Egger	8	-0.11896	0.178751	0.530464	0.051221	-0.469312	0.231392	0.887844	0.625433	1.26035	0.8878 (0.6254 - 1.2604)	Relative count	B cell	BC_Trait21	Sw mem %B cell	GCST90001402
ebi-a-GCST90001402	VdwBeA	Benign neoplasm of ovary	|| id:ebi-a-GCST90001402	Weighted median	8	0.0918799	0.081173	0.257675	0.051221	-0.0672192	0.250979	1.09623	0.93499	1.28528	1.0962 (0.9350 - 1.2853)	Relative count	B cell	BC_Trait21	Sw mem %B cell	GCST90001402
ebi-a-GCST90001402	VdwBeA	Benign neoplasm of ovary	|| id:ebi-a-GCST90001402	Inverse variance weighted	8	0.106778	0.0608783	0.0794388	0.051221	-0.0125439	0.226099	1.11269	0.987534	1.2537	1.1127 (0.9875 - 1.2537)	Relative count	B cell	BC_Trait21	Sw mem %B cell	GCST90001402
ebi-a-GCST90001402	VdwBeA	Benign neoplasm of ovary	|| id:ebi-a-GCST90001402	Simple mode	8	0.154926	0.143653	0.316577	0.051221	-0.126634	0.436485	1.16757	0.881057	1.54726	1.1676 (0.8811 - 1.5473)	Relative count	B cell	BC_Trait21	Sw mem %B cell	GCST90001402
ebi-a-GCST90001402	VdwBeA	Benign neoplasm of ovary	|| id:ebi-a-GCST90001402	Weighted mode	8	0.156656	0.14601	0.318899	0.051221	-0.129523	0.442835	1.16959	0.878514	1.55712	1.1696 (0.8785 - 1.5571)	Relative count	B cell	BC_Trait21	Sw mem %B cell	GCST90001402
ebi-a-GCST90001403	VdwBeA	Benign neoplasm of ovary	|| id:ebi-a-GCST90001403	MR Egger	14	0.00864602	0.125711	0.9463	0.0894342	-0.237748	0.25504	1.00868	0.788401	1.29051	1.0087 (0.7884 - 1.2905)	Absolute count	B cell	BC_Trait22	Sw mem AC	GCST90001403
ebi-a-GCST90001403	VdwBeA	Benign neoplasm of ovary	|| id:ebi-a-GCST90001403	Weighted median	14	-0.10491	0.0664701	0.114497	0.0894342	-0.235191	0.0253717	0.900406	0.79042	1.0257	0.9004 (0.7904 - 1.0257)	Absolute count	B cell	BC_Trait22	Sw mem AC	GCST90001403
ebi-a-GCST90001403	VdwBeA	Benign neoplasm of ovary	|| id:ebi-a-GCST90001403	Inverse variance weighted	14	-0.0818135	0.0518993	0.114936	0.0894342	-0.183536	0.0199091	0.921444	0.832322	1.02011	0.9214 (0.8323 - 1.0201)	Absolute count	B cell	BC_Trait22	Sw mem AC	GCST90001403
ebi-a-GCST90001403	VdwBeA	Benign neoplasm of ovary	|| id:ebi-a-GCST90001403	Simple mode	14	-0.127372	0.0870651	0.167236	0.0894342	-0.298019	0.0432758	0.880406	0.742287	1.04423	0.8804 (0.7423 - 1.0442)	Absolute count	B cell	BC_Trait22	Sw mem AC	GCST90001403
ebi-a-GCST90001403	VdwBeA	Benign neoplasm of ovary	|| id:ebi-a-GCST90001403	Weighted mode	14	-0.115159	0.0791784	0.169546	0.0894342	-0.270348	0.0400311	0.891225	0.763114	1.04084	0.8912 (0.7631 - 1.0408)	Absolute count	B cell	BC_Trait22	Sw mem AC	GCST90001403
ebi-a-GCST90001404	VdwBeA	Benign neoplasm of ovary	|| id:ebi-a-GCST90001404	MR Egger	17	-0.0769383	0.0899167	0.405646	0.106366	-0.253175	0.0992984	0.925947	0.776332	1.1044	0.9259 (0.7763 - 1.1044)	Relative count	B cell	BC_Trait23	PB/PC %B cell	GCST90001404
ebi-a-GCST90001404	VdwBeA	Benign neoplasm of ovary	|| id:ebi-a-GCST90001404	Weighted median	17	-0.0645484	0.0605795	0.286643	0.106366	-0.183284	0.0541874	0.937491	0.832532	1.05568	0.9375 (0.8325 - 1.0557)	Relative count	B cell	BC_Trait23	PB/PC %B cell	GCST90001404
ebi-a-GCST90001404	VdwBeA	Benign neoplasm of ovary	|| id:ebi-a-GCST90001404	Inverse variance weighted	17	0.0271718	0.0413587	0.511194	0.106366	-0.0538913	0.108235	1.02754	0.947535	1.11431	1.0275 (0.9475 - 1.1143)	Relative count	B cell	BC_Trait23	PB/PC %B cell	GCST90001404
ebi-a-GCST90001404	VdwBeA	Benign neoplasm of ovary	|| id:ebi-a-GCST90001404	Simple mode	17	-0.073538	0.118836	0.544745	0.106366	-0.306456	0.15938	0.929101	0.736051	1.17278	0.9291 (0.7361 - 1.1728)	Relative count	B cell	BC_Trait23	PB/PC %B cell	GCST90001404
ebi-a-GCST90001404	VdwBeA	Benign neoplasm of ovary	|| id:ebi-a-GCST90001404	Weighted mode	17	-0.0825131	0.0814361	0.326031	0.106366	-0.242128	0.0771017	0.920799	0.784956	1.08015	0.9208 (0.7850 - 1.0802)	Relative count	B cell	BC_Trait23	PB/PC %B cell	GCST90001404
ebi-a-GCST90001405	VdwBeA	Benign neoplasm of ovary	|| id:ebi-a-GCST90001405	MR Egger	8	-0.0463388	0.111619	0.692467	0.0488448	-0.265111	0.172434	0.954718	0.767121	1.18819	0.9547 (0.7671 - 1.1882)	Absolute count	B cell	BC_Trait24	PB/PC AC	GCST90001405
ebi-a-GCST90001405	VdwBeA	Benign neoplasm of ovary	|| id:ebi-a-GCST90001405	Weighted median	8	-0.0655532	0.0691181	0.342914	0.0488448	-0.201025	0.0699183	0.936549	0.817892	1.07242	0.9365 (0.8179 - 1.0724)	Absolute count	B cell	BC_Trait24	PB/PC AC	GCST90001405
ebi-a-GCST90001405	VdwBeA	Benign neoplasm of ovary	|| id:ebi-a-GCST90001405	Inverse variance weighted	8	-0.0654236	0.05425	0.227831	0.0488448	-0.171754	0.0409064	0.936671	0.842187	1.04175	0.9367 (0.8422 - 1.0418)	Absolute count	B cell	BC_Trait24	PB/PC AC	GCST90001405
ebi-a-GCST90001405	VdwBeA	Benign neoplasm of ovary	|| id:ebi-a-GCST90001405	Simple mode	8	-0.0781645	0.090223	0.415005	0.0488448	-0.255002	0.0986726	0.924812	0.774915	1.1037	0.9248 (0.7749 - 1.1037)	Absolute count	B cell	BC_Trait24	PB/PC AC	GCST90001405
ebi-a-GCST90001405	VdwBeA	Benign neoplasm of ovary	|| id:ebi-a-GCST90001405	Weighted mode	8	-0.0679473	0.0875069	0.462891	0.0488448	-0.239461	0.103566	0.93431	0.787052	1.10912	0.9343 (0.7871 - 1.1091)	Absolute count	B cell	BC_Trait24	PB/PC AC	GCST90001405
ebi-a-GCST90001406	VdwBeA	Benign neoplasm of ovary	|| id:ebi-a-GCST90001406	MR Egger	18	0.0734457	0.0855186	0.403119	0.123691	-0.0941706	0.241062	1.07621	0.910127	1.2726	1.0762 (0.9101 - 1.2726)	Relative count	B cell	BC_Trait25	Memory B cell %B cell	GCST90001406
ebi-a-GCST90001406	VdwBeA	Benign neoplasm of ovary	|| id:ebi-a-GCST90001406	Weighted median	18	-0.00599745	0.0480459	0.90066	0.123691	-0.100167	0.0881725	0.994021	0.904686	1.09218	0.9940 (0.9047 - 1.0922)	Relative count	B cell	BC_Trait25	Memory B cell %B cell	GCST90001406
ebi-a-GCST90001406	VdwBeA	Benign neoplasm of ovary	|| id:ebi-a-GCST90001406	Inverse variance weighted	18	0.00436143	0.0382852	0.909302	0.123691	-0.0706776	0.0794004	1.00437	0.931762	1.08264	1.0044 (0.9318 - 1.0826)	Relative count	B cell	BC_Trait25	Memory B cell %B cell	GCST90001406
ebi-a-GCST90001406	VdwBeA	Benign neoplasm of ovary	|| id:ebi-a-GCST90001406	Simple mode	18	-0.0980017	0.0803549	0.239264	0.123691	-0.255497	0.0594939	0.906647	0.774531	1.0613	0.9066 (0.7745 - 1.0613)	Relative count	B cell	BC_Trait25	Memory B cell %B cell	GCST90001406
ebi-a-GCST90001406	VdwBeA	Benign neoplasm of ovary	|| id:ebi-a-GCST90001406	Weighted mode	18	0.0136595	0.0712339	0.850205	0.123691	-0.125959	0.153278	1.01375	0.881651	1.16565	1.0138 (0.8817 - 1.1656)	Relative count	B cell	BC_Trait25	Memory B cell %B cell	GCST90001406
ebi-a-GCST90001407	VdwBeA	Benign neoplasm of ovary	|| id:ebi-a-GCST90001407	MR Egger	8	0.100944	0.108955	0.389944	0.0549403	-0.112607	0.314496	1.10621	0.893501	1.36957	1.1062 (0.8935 - 1.3696)	Absolute count	B cell	BC_Trait26	Memory B cell AC	GCST90001407
ebi-a-GCST90001407	VdwBeA	Benign neoplasm of ovary	|| id:ebi-a-GCST90001407	Weighted median	8	0.0249966	0.0779849	0.748565	0.0549403	-0.127854	0.177847	1.02531	0.879982	1.19464	1.0253 (0.8800 - 1.1946)	Absolute count	B cell	BC_Trait26	Memory B cell AC	GCST90001407
ebi-a-GCST90001407	VdwBeA	Benign neoplasm of ovary	|| id:ebi-a-GCST90001407	Inverse variance weighted	8	-0.0302458	0.0598668	0.613405	0.0549403	-0.147585	0.0870932	0.970207	0.862789	1.091	0.9702 (0.8628 - 1.0910)	Absolute count	B cell	BC_Trait26	Memory B cell AC	GCST90001407
ebi-a-GCST90001407	VdwBeA	Benign neoplasm of ovary	|| id:ebi-a-GCST90001407	Simple mode	8	0.0301621	0.10971	0.79131	0.0549403	-0.184869	0.245193	1.03062	0.831213	1.27787	1.0306 (0.8312 - 1.2779)	Absolute count	B cell	BC_Trait26	Memory B cell AC	GCST90001407
ebi-a-GCST90001407	VdwBeA	Benign neoplasm of ovary	|| id:ebi-a-GCST90001407	Weighted mode	8	0.0427303	0.0970889	0.673122	0.0549403	-0.147564	0.233025	1.04366	0.862807	1.26241	1.0437 (0.8628 - 1.2624)	Absolute count	B cell	BC_Trait26	Memory B cell AC	GCST90001407
ebi-a-GCST90001408	VdwBeA	Benign neoplasm of ovary	|| id:ebi-a-GCST90001408	MR Egger	18	-0.0815225	0.0791411	0.318288	0.119449	-0.236639	0.0735941	0.921712	0.789276	1.07637	0.9217 (0.7893 - 1.0764)	Relative count	B cell	BC_Trait27	Naive-mature B cell %B cell	GCST90001408
ebi-a-GCST90001408	VdwBeA	Benign neoplasm of ovary	|| id:ebi-a-GCST90001408	Weighted median	18	-0.0209836	0.0506052	0.678395	0.119449	-0.12017	0.0782026	0.979235	0.88677	1.08134	0.9792 (0.8868 - 1.0813)	Relative count	B cell	BC_Trait27	Naive-mature B cell %B cell	GCST90001408
ebi-a-GCST90001408	VdwBeA	Benign neoplasm of ovary	|| id:ebi-a-GCST90001408	Inverse variance weighted	18	-0.0277661	0.0356592	0.436185	0.119449	-0.0976581	0.042126	0.972616	0.906959	1.04303	0.9726 (0.9070 - 1.0430)	Relative count	B cell	BC_Trait27	Naive-mature B cell %B cell	GCST90001408
ebi-a-GCST90001408	VdwBeA	Benign neoplasm of ovary	|| id:ebi-a-GCST90001408	Simple mode	18	0.0894349	0.0884994	0.32639	0.119449	-0.084024	0.262894	1.09356	0.919409	1.30069	1.0936 (0.9194 - 1.3007)	Relative count	B cell	BC_Trait27	Naive-mature B cell %B cell	GCST90001408
ebi-a-GCST90001408	VdwBeA	Benign neoplasm of ovary	|| id:ebi-a-GCST90001408	Weighted mode	18	-0.00907432	0.0700396	0.898435	0.119449	-0.146352	0.128203	0.990967	0.863854	1.13678	0.9910 (0.8639 - 1.1368)	Relative count	B cell	BC_Trait27	Naive-mature B cell %B cell	GCST90001408
ebi-a-GCST90001409	VdwBeA	Benign neoplasm of ovary	|| id:ebi-a-GCST90001409	MR Egger	11	-0.383544	0.179446	0.0612815	0.0688632	-0.735258	-0.0318306	0.681442	0.479382	0.968671	0.6814 (0.4794 - 0.9687)	Absolute count	B cell	BC_Trait28	Naive-mature B cell AC	GCST90001409
ebi-a-GCST90001409	VdwBeA	Benign neoplasm of ovary	|| id:ebi-a-GCST90001409	Weighted median	11	-0.00209339	0.0775502	0.978465	0.0688632	-0.154092	0.149905	0.997909	0.857193	1.16172	0.9979 (0.8572 - 1.1617)	Absolute count	B cell	BC_Trait28	Naive-mature B cell AC	GCST90001409
ebi-a-GCST90001409	VdwBeA	Benign neoplasm of ovary	|| id:ebi-a-GCST90001409	Inverse variance weighted	11	-0.0317065	0.0682867	0.642423	0.0688632	-0.165548	0.102135	0.968791	0.847429	1.10753	0.9688 (0.8474 - 1.1075)	Absolute count	B cell	BC_Trait28	Naive-mature B cell AC	GCST90001409
ebi-a-GCST90001409	VdwBeA	Benign neoplasm of ovary	|| id:ebi-a-GCST90001409	Simple mode	11	0.190705	0.150421	0.23359	0.0688632	-0.10412	0.485531	1.2101	0.901117	1.62504	1.2101 (0.9011 - 1.6250)	Absolute count	B cell	BC_Trait28	Naive-mature B cell AC	GCST90001409
ebi-a-GCST90001409	VdwBeA	Benign neoplasm of ovary	|| id:ebi-a-GCST90001409	Weighted mode	11	0.02332	0.0932752	0.807638	0.0688632	-0.159499	0.206139	1.02359	0.85257	1.22892	1.0236 (0.8526 - 1.2289)	Absolute count	B cell	BC_Trait28	Naive-mature B cell AC	GCST90001409
ebi-a-GCST90001410	VdwBeA	Benign neoplasm of ovary	|| id:ebi-a-GCST90001410	MR Egger	12	-0.00984145	0.105834	0.927748	0.0780786	-0.217276	0.197593	0.990207	0.804708	1.21847	0.9902 (0.8047 - 1.2185)	Relative count	B cell	BC_Trait3	IgD- CD38br %B cell	GCST90001410
ebi-a-GCST90001410	VdwBeA	Benign neoplasm of ovary	|| id:ebi-a-GCST90001410	Weighted median	12	0.00364228	0.0645787	0.955023	0.0780786	-0.122932	0.130216	1.00365	0.884324	1.13907	1.0036 (0.8843 - 1.1391)	Relative count	B cell	BC_Trait3	IgD- CD38br %B cell	GCST90001410
ebi-a-GCST90001410	VdwBeA	Benign neoplasm of ovary	|| id:ebi-a-GCST90001410	Inverse variance weighted	12	0.00457709	0.0464243	0.921462	0.0780786	-0.0864145	0.0955687	1.00459	0.917214	1.10028	1.0046 (0.9172 - 1.1003)	Relative count	B cell	BC_Trait3	IgD- CD38br %B cell	GCST90001410
ebi-a-GCST90001410	VdwBeA	Benign neoplasm of ovary	|| id:ebi-a-GCST90001410	Simple mode	12	0.0199636	0.102185	0.848667	0.0780786	-0.180319	0.220246	1.02016	0.835004	1.24638	1.0202 (0.8350 - 1.2464)	Relative count	B cell	BC_Trait3	IgD- CD38br %B cell	GCST90001410
ebi-a-GCST90001410	VdwBeA	Benign neoplasm of ovary	|| id:ebi-a-GCST90001410	Weighted mode	12	-0.02556	0.0944445	0.791682	0.0780786	-0.210671	0.159551	0.974764	0.81004	1.17298	0.9748 (0.8100 - 1.1730)	Relative count	B cell	BC_Trait3	IgD- CD38br %B cell	GCST90001410
ebi-a-GCST90001411	VdwBeA	Benign neoplasm of ovary	|| id:ebi-a-GCST90001411	MR Egger	9	-0.0180277	0.0912821	0.849053	0.0581497	-0.196941	0.160885	0.982134	0.821239	1.17455	0.9821 (0.8212 - 1.1746)	Relative count	B cell	BC_Trait31	IgD+ CD24+ %B cell	GCST90001411
ebi-a-GCST90001411	VdwBeA	Benign neoplasm of ovary	|| id:ebi-a-GCST90001411	Weighted median	9	0.0834105	0.0659608	0.206034	0.0581497	-0.0458728	0.212694	1.08699	0.955163	1.23701	1.0870 (0.9552 - 1.2370)	Relative count	B cell	BC_Trait31	IgD+ CD24+ %B cell	GCST90001411
ebi-a-GCST90001411	VdwBeA	Benign neoplasm of ovary	|| id:ebi-a-GCST90001411	Inverse variance weighted	9	0.0269272	0.0504774	0.593722	0.0581497	-0.0720085	0.125863	1.02729	0.930523	1.13413	1.0273 (0.9305 - 1.1341)	Relative count	B cell	BC_Trait31	IgD+ CD24+ %B cell	GCST90001411
ebi-a-GCST90001411	VdwBeA	Benign neoplasm of ovary	|| id:ebi-a-GCST90001411	Simple mode	9	0.0380195	0.0969316	0.705131	0.0581497	-0.151966	0.228006	1.03875	0.859017	1.25609	1.0388 (0.8590 - 1.2561)	Relative count	B cell	BC_Trait31	IgD+ CD24+ %B cell	GCST90001411
ebi-a-GCST90001411	VdwBeA	Benign neoplasm of ovary	|| id:ebi-a-GCST90001411	Weighted mode	9	0.0682544	0.0741904	0.384479	0.0581497	-0.0771587	0.213667	1.07064	0.925743	1.23821	1.0706 (0.9257 - 1.2382)	Relative count	B cell	BC_Trait31	IgD+ CD24+ %B cell	GCST90001411
ebi-a-GCST90001412	VdwBeA	Benign neoplasm of ovary	|| id:ebi-a-GCST90001412	MR Egger	14	-0.132281	0.157521	0.417456	0.0988022	-0.441022	0.17646	0.876095	0.643379	1.19299	0.8761 (0.6434 - 1.1930)	Absolute count	B cell	BC_Trait32	IgD+ CD24+ AC	GCST90001412
ebi-a-GCST90001412	VdwBeA	Benign neoplasm of ovary	|| id:ebi-a-GCST90001412	Weighted median	14	0.0487951	0.0695723	0.483079	0.0988022	-0.0875665	0.185157	1.05001	0.916158	1.20341	1.0500 (0.9162 - 1.2034)	Absolute count	B cell	BC_Trait32	IgD+ CD24+ AC	GCST90001412
ebi-a-GCST90001412	VdwBeA	Benign neoplasm of ovary	|| id:ebi-a-GCST90001412	Inverse variance weighted	14	0.021903	0.057278	0.702166	0.0988022	-0.0903619	0.134168	1.02214	0.9136	1.14358	1.0221 (0.9136 - 1.1436)	Absolute count	B cell	BC_Trait32	IgD+ CD24+ AC	GCST90001412
ebi-a-GCST90001412	VdwBeA	Benign neoplasm of ovary	|| id:ebi-a-GCST90001412	Simple mode	14	0.0813374	0.124142	0.523767	0.0988022	-0.161981	0.324656	1.08474	0.850457	1.38355	1.0847 (0.8505 - 1.3836)	Absolute count	B cell	BC_Trait32	IgD+ CD24+ AC	GCST90001412
ebi-a-GCST90001412	VdwBeA	Benign neoplasm of ovary	|| id:ebi-a-GCST90001412	Weighted mode	14	0.115561	0.104237	0.287674	0.0988022	-0.0887428	0.319865	1.1225	0.915081	1.37694	1.1225 (0.9151 - 1.3769)	Absolute count	B cell	BC_Trait32	IgD+ CD24+ AC	GCST90001412
ebi-a-GCST90001413	VdwBeA	Benign neoplasm of ovary	|| id:ebi-a-GCST90001413	MR Egger	7	-0.381328	0.216193	0.138041	0.0442132	-0.805067	0.0424111	0.682954	0.447058	1.04332	0.6830 (0.4471 - 1.0433)	Relative count	B cell	BC_Trait33	IgD- CD24- %B cell	GCST90001413
ebi-a-GCST90001413	VdwBeA	Benign neoplasm of ovary	|| id:ebi-a-GCST90001413	Weighted median	7	-0.0821155	0.079769	0.303285	0.0442132	-0.238463	0.0742319	0.921166	0.787838	1.07706	0.9212 (0.7878 - 1.0771)	Relative count	B cell	BC_Trait33	IgD- CD24- %B cell	GCST90001413
ebi-a-GCST90001413	VdwBeA	Benign neoplasm of ovary	|| id:ebi-a-GCST90001413	Inverse variance weighted	7	-0.0475562	0.07563	0.529479	0.0442132	-0.195791	0.100679	0.953557	0.822184	1.10592	0.9536 (0.8222 - 1.1059)	Relative count	B cell	BC_Trait33	IgD- CD24- %B cell	GCST90001413
ebi-a-GCST90001413	VdwBeA	Benign neoplasm of ovary	|| id:ebi-a-GCST90001413	Simple mode	7	-0.0698218	0.0988619	0.506514	0.0442132	-0.263591	0.123948	0.93256	0.768288	1.13196	0.9326 (0.7683 - 1.1320)	Relative count	B cell	BC_Trait33	IgD- CD24- %B cell	GCST90001413
ebi-a-GCST90001413	VdwBeA	Benign neoplasm of ovary	|| id:ebi-a-GCST90001413	Weighted mode	7	-0.0741876	0.088701	0.43498	0.0442132	-0.248041	0.0996664	0.928498	0.780328	1.1048	0.9285 (0.7803 - 1.1048)	Relative count	B cell	BC_Trait33	IgD- CD24- %B cell	GCST90001413
ebi-a-GCST90001414	VdwBeA	Benign neoplasm of ovary	|| id:ebi-a-GCST90001414	MR Egger	7	-0.308163	0.220717	0.221478	0.0430817	-0.740768	0.124442	0.734796	0.476748	1.13252	0.7348 (0.4767 - 1.1325)	Absolute count	B cell	BC_Trait34	IgD- CD24- AC	GCST90001414
ebi-a-GCST90001414	VdwBeA	Benign neoplasm of ovary	|| id:ebi-a-GCST90001414	Weighted median	7	-0.0174301	0.0808593	0.82933	0.0430817	-0.175914	0.141054	0.982721	0.83869	1.15149	0.9827 (0.8387 - 1.1515)	Absolute count	B cell	BC_Trait34	IgD- CD24- AC	GCST90001414
ebi-a-GCST90001414	VdwBeA	Benign neoplasm of ovary	|| id:ebi-a-GCST90001414	Inverse variance weighted	7	-0.0298077	0.0623167	0.632419	0.0430817	-0.151949	0.0923331	0.970632	0.859033	1.09673	0.9706 (0.8590 - 1.0967)	Absolute count	B cell	BC_Trait34	IgD- CD24- AC	GCST90001414
ebi-a-GCST90001414	VdwBeA	Benign neoplasm of ovary	|| id:ebi-a-GCST90001414	Simple mode	7	0.014966	0.105384	0.891717	0.0430817	-0.191586	0.221518	1.01508	0.825649	1.24797	1.0151 (0.8256 - 1.2480)	Absolute count	B cell	BC_Trait34	IgD- CD24- AC	GCST90001414
ebi-a-GCST90001414	VdwBeA	Benign neoplasm of ovary	|| id:ebi-a-GCST90001414	Weighted mode	7	-0.0267991	0.0931874	0.783341	0.0430817	-0.209446	0.155848	0.973557	0.811033	1.16865	0.9736 (0.8110 - 1.1686)	Absolute count	B cell	BC_Trait34	IgD- CD24- AC	GCST90001414
ebi-a-GCST90001415	VdwBeA	Benign neoplasm of ovary	|| id:ebi-a-GCST90001415	MR Egger	9	-0.0858014	0.178706	0.645779	0.0581662	-0.436066	0.264463	0.917777	0.646575	1.30273	0.9178 (0.6466 - 1.3027)	Relative count	B cell	BC_Trait35	IgD+ CD24- %B cell	GCST90001415
ebi-a-GCST90001415	VdwBeA	Benign neoplasm of ovary	|| id:ebi-a-GCST90001415	Weighted median	9	-0.0866642	0.0715644	0.225897	0.0581662	-0.22693	0.053602	0.916985	0.796976	1.05506	0.9170 (0.7970 - 1.0551)	Relative count	B cell	BC_Trait35	IgD+ CD24- %B cell	GCST90001415
ebi-a-GCST90001415	VdwBeA	Benign neoplasm of ovary	|| id:ebi-a-GCST90001415	Inverse variance weighted	9	-0.0655655	0.0748382	0.380978	0.0581662	-0.212248	0.0811175	0.936538	0.808764	1.0845	0.9365 (0.8088 - 1.0845)	Relative count	B cell	BC_Trait35	IgD+ CD24- %B cell	GCST90001415
ebi-a-GCST90001415	VdwBeA	Benign neoplasm of ovary	|| id:ebi-a-GCST90001415	Simple mode	9	-0.15773	0.110913	0.192792	0.0581662	-0.375119	0.05966	0.854081	0.687207	1.06148	0.8541 (0.6872 - 1.0615)	Relative count	B cell	BC_Trait35	IgD+ CD24- %B cell	GCST90001415
ebi-a-GCST90001415	VdwBeA	Benign neoplasm of ovary	|| id:ebi-a-GCST90001415	Weighted mode	9	-0.103264	0.0773541	0.21863	0.0581662	-0.254878	0.0483496	0.901888	0.775011	1.04954	0.9019 (0.7750 - 1.0495)	Relative count	B cell	BC_Trait35	IgD+ CD24- %B cell	GCST90001415
ebi-a-GCST90001416	VdwBeA	Benign neoplasm of ovary	|| id:ebi-a-GCST90001416	MR Egger	8	-0.0986143	0.247274	0.703842	0.0483746	-0.583271	0.386043	0.906092	0.55807	1.47115	0.9061 (0.5581 - 1.4711)	Absolute count	B cell	BC_Trait36	IgD+ CD24- AC	GCST90001416
ebi-a-GCST90001416	VdwBeA	Benign neoplasm of ovary	|| id:ebi-a-GCST90001416	Weighted median	8	0.0594669	0.0798529	0.456449	0.0483746	-0.0970448	0.215979	1.06127	0.907515	1.24108	1.0613 (0.9075 - 1.2411)	Absolute count	B cell	BC_Trait36	IgD+ CD24- AC	GCST90001416
ebi-a-GCST90001416	VdwBeA	Benign neoplasm of ovary	|| id:ebi-a-GCST90001416	Inverse variance weighted	8	0.00503151	0.0923897	0.956569	0.0483746	-0.176052	0.186115	1.00504	0.838574	1.20456	1.0050 (0.8386 - 1.2046)	Absolute count	B cell	BC_Trait36	IgD+ CD24- AC	GCST90001416
ebi-a-GCST90001416	VdwBeA	Benign neoplasm of ovary	|| id:ebi-a-GCST90001416	Simple mode	8	0.0908973	0.120472	0.475155	0.0483746	-0.145228	0.327022	1.09516	0.864825	1.38683	1.0952 (0.8648 - 1.3868)	Absolute count	B cell	BC_Trait36	IgD+ CD24- AC	GCST90001416
ebi-a-GCST90001416	VdwBeA	Benign neoplasm of ovary	|| id:ebi-a-GCST90001416	Weighted mode	8	0.0645139	0.0818917	0.456659	0.0483746	-0.0959939	0.225022	1.06664	0.90847	1.25235	1.0666 (0.9085 - 1.2523)	Absolute count	B cell	BC_Trait36	IgD+ CD24- AC	GCST90001416
ebi-a-GCST90001417	VdwBeA	Benign neoplasm of ovary	|| id:ebi-a-GCST90001417	MR Egger	13	0.103211	0.09544	0.302645	0.0884011	-0.083851	0.290274	1.10873	0.919568	1.33679	1.1087 (0.9196 - 1.3368)	Relative count	B cell	BC_Trait37	CD24+ CD27+ %B cell	GCST90001417
ebi-a-GCST90001417	VdwBeA	Benign neoplasm of ovary	|| id:ebi-a-GCST90001417	Weighted median	13	0.0632266	0.0553672	0.253474	0.0884011	-0.0452931	0.171746	1.06527	0.955717	1.18738	1.0653 (0.9557 - 1.1874)	Relative count	B cell	BC_Trait37	CD24+ CD27+ %B cell	GCST90001417
ebi-a-GCST90001417	VdwBeA	Benign neoplasm of ovary	|| id:ebi-a-GCST90001417	Inverse variance weighted	13	0.0029053	0.0442009	0.947593	0.0884011	-0.0837285	0.089539	1.00291	0.919681	1.09367	1.0029 (0.9197 - 1.0937)	Relative count	B cell	BC_Trait37	CD24+ CD27+ %B cell	GCST90001417
ebi-a-GCST90001417	VdwBeA	Benign neoplasm of ovary	|| id:ebi-a-GCST90001417	Simple mode	13	0.0512854	0.0969085	0.606308	0.0884011	-0.138655	0.241226	1.05262	0.870528	1.27281	1.0526 (0.8705 - 1.2728)	Relative count	B cell	BC_Trait37	CD24+ CD27+ %B cell	GCST90001417
ebi-a-GCST90001417	VdwBeA	Benign neoplasm of ovary	|| id:ebi-a-GCST90001417	Weighted mode	13	0.0613384	0.0651857	0.365273	0.0884011	-0.0664256	0.189102	1.06326	0.935733	1.20816	1.0633 (0.9357 - 1.2082)	Relative count	B cell	BC_Trait37	CD24+ CD27+ %B cell	GCST90001417
ebi-a-GCST90001418	VdwBeA	Benign neoplasm of ovary	|| id:ebi-a-GCST90001418	MR Egger	11	0.0885973	0.104714	0.419428	0.0738934	-0.116641	0.293836	1.09264	0.889904	1.34156	1.0926 (0.8899 - 1.3416)	Absolute count	B cell	BC_Trait38	CD24+ CD27+ AC	GCST90001418
ebi-a-GCST90001418	VdwBeA	Benign neoplasm of ovary	|| id:ebi-a-GCST90001418	Weighted median	11	-0.0723421	0.0714754	0.311478	0.0738934	-0.212434	0.0677497	0.930213	0.808614	1.0701	0.9302 (0.8086 - 1.0701)	Absolute count	B cell	BC_Trait38	CD24+ CD27+ AC	GCST90001418
ebi-a-GCST90001418	VdwBeA	Benign neoplasm of ovary	|| id:ebi-a-GCST90001418	Inverse variance weighted	11	-0.0284107	0.0511642	0.578699	0.0738934	-0.128693	0.071871	0.971989	0.879244	1.07452	0.9720 (0.8792 - 1.0745)	Absolute count	B cell	BC_Trait38	CD24+ CD27+ AC	GCST90001418
ebi-a-GCST90001418	VdwBeA	Benign neoplasm of ovary	|| id:ebi-a-GCST90001418	Simple mode	11	-0.10784	0.111344	0.355622	0.0738934	-0.326074	0.110394	0.897772	0.721752	1.11672	0.8978 (0.7218 - 1.1167)	Absolute count	B cell	BC_Trait38	CD24+ CD27+ AC	GCST90001418
ebi-a-GCST90001418	VdwBeA	Benign neoplasm of ovary	|| id:ebi-a-GCST90001418	Weighted mode	11	-0.0473476	0.0887751	0.605446	0.0738934	-0.221347	0.126652	0.953756	0.801439	1.13502	0.9538 (0.8014 - 1.1350)	Absolute count	B cell	BC_Trait38	CD24+ CD27+ AC	GCST90001418
ebi-a-GCST90001419	VdwBeA	Benign neoplasm of ovary	|| id:ebi-a-GCST90001419	MR Egger	7	0.0214591	0.195628	0.916919	0.0424404	-0.361972	0.40489	1.02169	0.696302	1.49914	1.0217 (0.6963 - 1.4991)	Relative count	B cell	BC_Trait39	CD20- %B cell	GCST90001419
ebi-a-GCST90001419	VdwBeA	Benign neoplasm of ovary	|| id:ebi-a-GCST90001419	Weighted median	7	0.0303114	0.079972	0.704669	0.0424404	-0.126434	0.187057	1.03078	0.881233	1.2057	1.0308 (0.8812 - 1.2057)	Relative count	B cell	BC_Trait39	CD20- %B cell	GCST90001419
ebi-a-GCST90001419	VdwBeA	Benign neoplasm of ovary	|| id:ebi-a-GCST90001419	Inverse variance weighted	7	0.00107238	0.0631486	0.986451	0.0424404	-0.122699	0.124844	1.00107	0.88453	1.13297	1.0011 (0.8845 - 1.1330)	Relative count	B cell	BC_Trait39	CD20- %B cell	GCST90001419
ebi-a-GCST90001419	VdwBeA	Benign neoplasm of ovary	|| id:ebi-a-GCST90001419	Simple mode	7	0.0291573	0.102017	0.784636	0.0424404	-0.170797	0.229111	1.02959	0.842993	1.25748	1.0296 (0.8430 - 1.2575)	Relative count	B cell	BC_Trait39	CD20- %B cell	GCST90001419
ebi-a-GCST90001419	VdwBeA	Benign neoplasm of ovary	|| id:ebi-a-GCST90001419	Weighted mode	7	0.0332166	0.0923935	0.731526	0.0424404	-0.147875	0.214308	1.03377	0.862539	1.239	1.0338 (0.8625 - 1.2390)	Relative count	B cell	BC_Trait39	CD20- %B cell	GCST90001419
ebi-a-GCST90001420	VdwBeA	Benign neoplasm of ovary	|| id:ebi-a-GCST90001420	MR Egger	6	0.326247	0.190458	0.161879	0.0367053	-0.0470507	0.699545	1.38576	0.954039	2.01284	1.3858 (0.9540 - 2.0128)	Absolute count	B cell	BC_Trait4	IgD- CD38br AC	GCST90001420
ebi-a-GCST90001420	VdwBeA	Benign neoplasm of ovary	|| id:ebi-a-GCST90001420	Weighted median	6	0.011455	0.0828328	0.890011	0.0367053	-0.150897	0.173807	1.01152	0.859936	1.18983	1.0115 (0.8599 - 1.1898)	Absolute count	B cell	BC_Trait4	IgD- CD38br AC	GCST90001420
ebi-a-GCST90001420	VdwBeA	Benign neoplasm of ovary	|| id:ebi-a-GCST90001420	Inverse variance weighted	6	0.054972	0.0697804	0.430822	0.0367053	-0.0817977	0.191742	1.05651	0.921458	1.21136	1.0565 (0.9215 - 1.2114)	Absolute count	B cell	BC_Trait4	IgD- CD38br AC	GCST90001420
ebi-a-GCST90001420	VdwBeA	Benign neoplasm of ovary	|| id:ebi-a-GCST90001420	Simple mode	6	-0.0381196	0.122063	0.76742	0.0367053	-0.277362	0.201123	0.962598	0.75778	1.22278	0.9626 (0.7578 - 1.2228)	Absolute count	B cell	BC_Trait4	IgD- CD38br AC	GCST90001420
ebi-a-GCST90001420	VdwBeA	Benign neoplasm of ovary	|| id:ebi-a-GCST90001420	Weighted mode	6	-0.0122226	0.113351	0.918324	0.0367053	-0.23439	0.209945	0.987852	0.791053	1.23361	0.9879 (0.7911 - 1.2336)	Absolute count	B cell	BC_Trait4	IgD- CD38br AC	GCST90001420
ebi-a-GCST90001421	VdwBeA	Benign neoplasm of ovary	|| id:ebi-a-GCST90001421	MR Egger	11	0.258067	0.190934	0.209493	0.0663704	-0.116164	0.632297	1.29442	0.890329	1.88193	1.2944 (0.8903 - 1.8819)	Absolute count	B cell	BC_Trait40	CD20- AC	GCST90001421
ebi-a-GCST90001421	VdwBeA	Benign neoplasm of ovary	|| id:ebi-a-GCST90001421	Weighted median	11	-0.00203126	0.0767822	0.978895	0.0663704	-0.152524	0.148462	0.997971	0.858538	1.16005	0.9980 (0.8585 - 1.1600)	Absolute count	B cell	BC_Trait40	CD20- AC	GCST90001421
ebi-a-GCST90001421	VdwBeA	Benign neoplasm of ovary	|| id:ebi-a-GCST90001421	Inverse variance weighted	11	0.00637242	0.0556337	0.908808	0.0663704	-0.10267	0.115414	1.00639	0.902425	1.12234	1.0064 (0.9024 - 1.1223)	Absolute count	B cell	BC_Trait40	CD20- AC	GCST90001421
ebi-a-GCST90001421	VdwBeA	Benign neoplasm of ovary	|| id:ebi-a-GCST90001421	Simple mode	11	-0.153236	0.137538	0.291282	0.0663704	-0.422811	0.116338	0.857927	0.655203	1.12338	0.8579 (0.6552 - 1.1234)	Absolute count	B cell	BC_Trait40	CD20- AC	GCST90001421
ebi-a-GCST90001421	VdwBeA	Benign neoplasm of ovary	|| id:ebi-a-GCST90001421	Weighted mode	11	0.142437	0.123153	0.274323	0.0663704	-0.0989425	0.383817	1.15308	0.905795	1.46788	1.1531 (0.9058 - 1.4679)	Absolute count	B cell	BC_Trait40	CD20- AC	GCST90001421
ebi-a-GCST90001422	VdwBeA	Benign neoplasm of ovary	|| id:ebi-a-GCST90001422	MR Egger	8	0.255647	0.172631	0.189139	0.0497801	-0.08271	0.594004	1.2913	0.920618	1.81123	1.2913 (0.9206 - 1.8112)	Relative count	B cell	BC_Trait43	CD20- CD38- %B cell	GCST90001422
ebi-a-GCST90001422	VdwBeA	Benign neoplasm of ovary	|| id:ebi-a-GCST90001422	Weighted median	8	-0.000792717	0.0817013	0.992259	0.0497801	-0.160927	0.159342	0.999208	0.851354	1.17274	0.9992 (0.8514 - 1.1727)	Relative count	B cell	BC_Trait43	CD20- CD38- %B cell	GCST90001422
ebi-a-GCST90001422	VdwBeA	Benign neoplasm of ovary	|| id:ebi-a-GCST90001422	Inverse variance weighted	8	-0.0238751	0.0617429	0.698989	0.0497801	-0.144891	0.097141	0.976408	0.865116	1.10202	0.9764 (0.8651 - 1.1020)	Relative count	B cell	BC_Trait43	CD20- CD38- %B cell	GCST90001422
ebi-a-GCST90001422	VdwBeA	Benign neoplasm of ovary	|| id:ebi-a-GCST90001422	Simple mode	8	-0.169618	0.14598	0.283346	0.0497801	-0.455738	0.116502	0.843987	0.63398	1.12356	0.8440 (0.6340 - 1.1236)	Relative count	B cell	BC_Trait43	CD20- CD38- %B cell	GCST90001422
ebi-a-GCST90001422	VdwBeA	Benign neoplasm of ovary	|| id:ebi-a-GCST90001422	Weighted mode	8	0.0918723	0.133848	0.51455	0.0497801	-0.170469	0.354214	1.09622	0.843269	1.42506	1.0962 (0.8433 - 1.4251)	Relative count	B cell	BC_Trait43	CD20- CD38- %B cell	GCST90001422
ebi-a-GCST90001423	VdwBeA	Benign neoplasm of ovary	|| id:ebi-a-GCST90001423	MR Egger	9	-0.0301285	0.322286	0.928139	0.0563284	-0.661809	0.601552	0.970321	0.515917	1.82495	0.9703 (0.5159 - 1.8249)	Absolute count	B cell	BC_Trait44	CD20- CD38- AC	GCST90001423
ebi-a-GCST90001423	VdwBeA	Benign neoplasm of ovary	|| id:ebi-a-GCST90001423	Weighted median	9	0.0116284	0.08985	0.897025	0.0563284	-0.164478	0.187734	1.0117	0.848337	1.20651	1.0117 (0.8483 - 1.2065)	Absolute count	B cell	BC_Trait44	CD20- CD38- AC	GCST90001423
ebi-a-GCST90001423	VdwBeA	Benign neoplasm of ovary	|| id:ebi-a-GCST90001423	Inverse variance weighted	9	0.0145508	0.0722683	0.840429	0.0563284	-0.127095	0.156197	1.01466	0.88065	1.16906	1.0147 (0.8806 - 1.1691)	Absolute count	B cell	BC_Trait44	CD20- CD38- AC	GCST90001423
ebi-a-GCST90001423	VdwBeA	Benign neoplasm of ovary	|| id:ebi-a-GCST90001423	Simple mode	9	-0.0196118	0.131122	0.884807	0.0563284	-0.276611	0.237388	0.980579	0.758349	1.26793	0.9806 (0.7583 - 1.2679)	Absolute count	B cell	BC_Trait44	CD20- CD38- AC	GCST90001423
ebi-a-GCST90001423	VdwBeA	Benign neoplasm of ovary	|| id:ebi-a-GCST90001423	Weighted mode	9	0.00391096	0.113822	0.973432	0.0563284	-0.219181	0.227003	1.00392	0.803177	1.25483	1.0039 (0.8032 - 1.2548)	Absolute count	B cell	BC_Trait44	CD20- CD38- AC	GCST90001423
ebi-a-GCST90001424	VdwBeA	Benign neoplasm of ovary	|| id:ebi-a-GCST90001424	MR Egger	12	-0.442128	0.226108	0.0790393	0.0861827	-0.885299	0.00104362	0.642668	0.412591	1.00104	0.6427 (0.4126 - 1.0010)	Relative count	B cell	BC_Trait46	IgD+ %Lymphocyte	GCST90001424
ebi-a-GCST90001424	VdwBeA	Benign neoplasm of ovary	|| id:ebi-a-GCST90001424	Weighted median	12	0.0315685	0.0797151	0.692093	0.0861827	-0.124673	0.18781	1.03207	0.882785	1.2066	1.0321 (0.8828 - 1.2066)	Relative count	B cell	BC_Trait46	IgD+ %Lymphocyte	GCST90001424
ebi-a-GCST90001424	VdwBeA	Benign neoplasm of ovary	|| id:ebi-a-GCST90001424	Inverse variance weighted	12	-0.0023796	0.0674272	0.971847	0.0861827	-0.134537	0.129778	0.997623	0.874121	1.13858	0.9976 (0.8741 - 1.1386)	Relative count	B cell	BC_Trait46	IgD+ %Lymphocyte	GCST90001424
ebi-a-GCST90001424	VdwBeA	Benign neoplasm of ovary	|| id:ebi-a-GCST90001424	Simple mode	12	0.0362193	0.124199	0.776001	0.0861827	-0.207211	0.279649	1.03688	0.812848	1.32267	1.0369 (0.8128 - 1.3227)	Relative count	B cell	BC_Trait46	IgD+ %Lymphocyte	GCST90001424
ebi-a-GCST90001424	VdwBeA	Benign neoplasm of ovary	|| id:ebi-a-GCST90001424	Weighted mode	12	0.0726882	0.0957171	0.463573	0.0861827	-0.114917	0.260294	1.0754	0.89144	1.29731	1.0754 (0.8914 - 1.2973)	Relative count	B cell	BC_Trait46	IgD+ %Lymphocyte	GCST90001424
ebi-a-GCST90001425	VdwBeA	Benign neoplasm of ovary	|| id:ebi-a-GCST90001425	MR Egger	13	-0.0289246	0.105795	0.789608	0.0810588	-0.236282	0.178433	0.97149	0.789558	1.19534	0.9715 (0.7896 - 1.1953)	Relative count	B cell	BC_Trait47	IgD- CD38br %lymphocyte	GCST90001425
ebi-a-GCST90001425	VdwBeA	Benign neoplasm of ovary	|| id:ebi-a-GCST90001425	Weighted median	13	-0.0551931	0.0620379	0.373644	0.0810588	-0.176787	0.0664011	0.946302	0.837958	1.06866	0.9463 (0.8380 - 1.0687)	Relative count	B cell	BC_Trait47	IgD- CD38br %lymphocyte	GCST90001425
ebi-a-GCST90001425	VdwBeA	Benign neoplasm of ovary	|| id:ebi-a-GCST90001425	Inverse variance weighted	13	-0.0432698	0.0452227	0.338661	0.0810588	-0.131906	0.0453667	0.957653	0.876423	1.04641	0.9577 (0.8764 - 1.0464)	Relative count	B cell	BC_Trait47	IgD- CD38br %lymphocyte	GCST90001425
ebi-a-GCST90001425	VdwBeA	Benign neoplasm of ovary	|| id:ebi-a-GCST90001425	Simple mode	13	-0.0793112	0.085482	0.371792	0.0810588	-0.246856	0.0882336	0.923752	0.781253	1.09224	0.9238 (0.7813 - 1.0922)	Relative count	B cell	BC_Trait47	IgD- CD38br %lymphocyte	GCST90001425
ebi-a-GCST90001425	VdwBeA	Benign neoplasm of ovary	|| id:ebi-a-GCST90001425	Weighted mode	13	-0.059299	0.0733486	0.434565	0.0810588	-0.203062	0.0844642	0.942425	0.816228	1.08813	0.9424 (0.8162 - 1.0881)	Relative count	B cell	BC_Trait47	IgD- CD38br %lymphocyte	GCST90001425
ebi-a-GCST90001426	VdwBeA	Benign neoplasm of ovary	|| id:ebi-a-GCST90001426	MR Egger	12	0.0151374	0.141339	0.916828	0.0824519	-0.261886	0.292161	1.01525	0.769598	1.33932	1.0153 (0.7696 - 1.3393)	Relative count	B cell	BC_Trait48	IgD- CD38dim %lymphocyte	GCST90001426
ebi-a-GCST90001426	VdwBeA	Benign neoplasm of ovary	|| id:ebi-a-GCST90001426	Weighted median	12	-0.00134266	0.0662862	0.98384	0.0824519	-0.131264	0.128578	0.998658	0.876987	1.13721	0.9987 (0.8770 - 1.1372)	Relative count	B cell	BC_Trait48	IgD- CD38dim %lymphocyte	GCST90001426
ebi-a-GCST90001426	VdwBeA	Benign neoplasm of ovary	|| id:ebi-a-GCST90001426	Inverse variance weighted	12	-0.0280846	0.0626682	0.654046	0.0824519	-0.150914	0.094745	0.972306	0.859921	1.09938	0.9723 (0.8599 - 1.0994)	Relative count	B cell	BC_Trait48	IgD- CD38dim %lymphocyte	GCST90001426
ebi-a-GCST90001426	VdwBeA	Benign neoplasm of ovary	|| id:ebi-a-GCST90001426	Simple mode	12	0.111104	0.137087	0.434856	0.0824519	-0.157586	0.379794	1.11751	0.854204	1.46198	1.1175 (0.8542 - 1.4620)	Relative count	B cell	BC_Trait48	IgD- CD38dim %lymphocyte	GCST90001426
ebi-a-GCST90001426	VdwBeA	Benign neoplasm of ovary	|| id:ebi-a-GCST90001426	Weighted mode	12	0.034465	0.0857961	0.695593	0.0824519	-0.133695	0.202625	1.03507	0.874857	1.22461	1.0351 (0.8749 - 1.2246)	Relative count	B cell	BC_Trait48	IgD- CD38dim %lymphocyte	GCST90001426
ebi-a-GCST90001427	VdwBeA	Benign neoplasm of ovary	|| id:ebi-a-GCST90001427	MR Egger	12	-0.0390374	0.148751	0.798313	0.0777859	-0.330589	0.252514	0.961715	0.718501	1.28726	0.9617 (0.7185 - 1.2873)	Relative count	B cell	BC_Trait49	IgD- CD38- %lymphocyte	GCST90001427
ebi-a-GCST90001427	VdwBeA	Benign neoplasm of ovary	|| id:ebi-a-GCST90001427	Weighted median	12	-0.0717066	0.0723743	0.321796	0.0777859	-0.21356	0.0701471	0.930804	0.807704	1.07267	0.9308 (0.8077 - 1.0727)	Relative count	B cell	BC_Trait49	IgD- CD38- %lymphocyte	GCST90001427
ebi-a-GCST90001427	VdwBeA	Benign neoplasm of ovary	|| id:ebi-a-GCST90001427	Inverse variance weighted	12	-0.0489433	0.0517234	0.344021	0.0777859	-0.150321	0.0524346	0.952235	0.860432	1.05383	0.9522 (0.8604 - 1.0538)	Relative count	B cell	BC_Trait49	IgD- CD38- %lymphocyte	GCST90001427
ebi-a-GCST90001427	VdwBeA	Benign neoplasm of ovary	|| id:ebi-a-GCST90001427	Simple mode	12	0.00325266	0.135316	0.981253	0.0777859	-0.261966	0.268471	1.00326	0.769537	1.30796	1.0033 (0.7695 - 1.3080)	Relative count	B cell	BC_Trait49	IgD- CD38- %lymphocyte	GCST90001427
ebi-a-GCST90001427	VdwBeA	Benign neoplasm of ovary	|| id:ebi-a-GCST90001427	Weighted mode	12	-0.0804562	0.111513	0.485659	0.0777859	-0.299022	0.13811	0.922695	0.741543	1.1481	0.9227 (0.7415 - 1.1481)	Relative count	B cell	BC_Trait49	IgD- CD38- %lymphocyte	GCST90001427
ebi-a-GCST90001428	VdwBeA	Benign neoplasm of ovary	|| id:ebi-a-GCST90001428	MR Egger	11	0.0939177	0.0850826	0.298299	0.0682573	-0.0728442	0.26068	1.09847	0.929746	1.29781	1.0985 (0.9297 - 1.2978)	Relative count	B cell	BC_Trait5	IgD- CD38dim %B cell	GCST90001428
ebi-a-GCST90001428	VdwBeA	Benign neoplasm of ovary	|| id:ebi-a-GCST90001428	Weighted median	11	0.105079	0.059827	0.0790242	0.0682573	-0.0121822	0.22234	1.1108	0.987892	1.249	1.1108 (0.9879 - 1.2490)	Relative count	B cell	BC_Trait5	IgD- CD38dim %B cell	GCST90001428
ebi-a-GCST90001428	VdwBeA	Benign neoplasm of ovary	|| id:ebi-a-GCST90001428	Inverse variance weighted	11	0.0479774	0.0449731	0.286061	0.0682573	-0.0401699	0.136125	1.04915	0.960626	1.14582	1.0491 (0.9606 - 1.1458)	Relative count	B cell	BC_Trait5	IgD- CD38dim %B cell	GCST90001428
ebi-a-GCST90001428	VdwBeA	Benign neoplasm of ovary	|| id:ebi-a-GCST90001428	Simple mode	11	0.0770371	0.108429	0.493642	0.0682573	-0.135485	0.289559	1.08008	0.873293	1.33584	1.0801 (0.8733 - 1.3358)	Relative count	B cell	BC_Trait5	IgD- CD38dim %B cell	GCST90001428
ebi-a-GCST90001428	VdwBeA	Benign neoplasm of ovary	|| id:ebi-a-GCST90001428	Weighted mode	11	0.0918191	0.0627404	0.174048	0.0682573	-0.031152	0.21479	1.09617	0.969328	1.2396	1.0962 (0.9693 - 1.2396)	Relative count	B cell	BC_Trait5	IgD- CD38dim %B cell	GCST90001428
ebi-a-GCST90001429	VdwBeA	Benign neoplasm of ovary	|| id:ebi-a-GCST90001429	MR Egger	13	-0.0716776	0.148733	0.639308	0.0845284	-0.363195	0.21984	0.930831	0.695451	1.24588	0.9308 (0.6955 - 1.2459)	Relative count	B cell	BC_Trait50	IgD+ CD38br %lymphocyte	GCST90001429
ebi-a-GCST90001429	VdwBeA	Benign neoplasm of ovary	|| id:ebi-a-GCST90001429	Weighted median	13	-0.0688154	0.0711552	0.333485	0.0845284	-0.20828	0.0706487	0.933499	0.81198	1.0732	0.9335 (0.8120 - 1.0732)	Relative count	B cell	BC_Trait50	IgD+ CD38br %lymphocyte	GCST90001429
ebi-a-GCST90001429	VdwBeA	Benign neoplasm of ovary	|| id:ebi-a-GCST90001429	Inverse variance weighted	13	-0.0671792	0.056947	0.238128	0.0845284	-0.178795	0.0444369	0.935028	0.836277	1.04544	0.9350 (0.8363 - 1.0454)	Relative count	B cell	BC_Trait50	IgD+ CD38br %lymphocyte	GCST90001429
ebi-a-GCST90001429	VdwBeA	Benign neoplasm of ovary	|| id:ebi-a-GCST90001429	Simple mode	13	-0.0427234	0.110806	0.706565	0.0845284	-0.259904	0.174457	0.958176	0.771126	1.1906	0.9582 (0.7711 - 1.1906)	Relative count	B cell	BC_Trait50	IgD+ CD38br %lymphocyte	GCST90001429
ebi-a-GCST90001429	VdwBeA	Benign neoplasm of ovary	|| id:ebi-a-GCST90001429	Weighted mode	13	-0.0583773	0.107813	0.598096	0.0845284	-0.269692	0.152937	0.943294	0.763615	1.16525	0.9433 (0.7636 - 1.1653)	Relative count	B cell	BC_Trait50	IgD+ CD38br %lymphocyte	GCST90001429
ebi-a-GCST90001430	VdwBeA	Benign neoplasm of ovary	|| id:ebi-a-GCST90001430	MR Egger	19	-0.0277074	0.129224	0.832775	0.120205	-0.280986	0.225571	0.972673	0.755039	1.25304	0.9727 (0.7550 - 1.2530)	Relative count	B cell	BC_Trait51	IgD+ CD38dim %lymphocyte	GCST90001430
ebi-a-GCST90001430	VdwBeA	Benign neoplasm of ovary	|| id:ebi-a-GCST90001430	Weighted median	19	-0.0161251	0.0604315	0.789598	0.120205	-0.134571	0.102321	0.984004	0.874091	1.10774	0.9840 (0.8741 - 1.1077)	Relative count	B cell	BC_Trait51	IgD+ CD38dim %lymphocyte	GCST90001430
ebi-a-GCST90001430	VdwBeA	Benign neoplasm of ovary	|| id:ebi-a-GCST90001430	Inverse variance weighted	19	0.0371257	0.0496939	0.455011	0.120205	-0.0602744	0.134526	1.03782	0.941506	1.14399	1.0378 (0.9415 - 1.1440)	Relative count	B cell	BC_Trait51	IgD+ CD38dim %lymphocyte	GCST90001430
ebi-a-GCST90001430	VdwBeA	Benign neoplasm of ovary	|| id:ebi-a-GCST90001430	Simple mode	19	-0.0415916	0.102699	0.69026	0.120205	-0.242881	0.159698	0.959261	0.784365	1.17316	0.9593 (0.7844 - 1.1732)	Relative count	B cell	BC_Trait51	IgD+ CD38dim %lymphocyte	GCST90001430
ebi-a-GCST90001430	VdwBeA	Benign neoplasm of ovary	|| id:ebi-a-GCST90001430	Weighted mode	19	-0.047857	0.0839906	0.575863	0.120205	-0.212478	0.116764	0.95327	0.808578	1.12385	0.9533 (0.8086 - 1.1239)	Relative count	B cell	BC_Trait51	IgD+ CD38dim %lymphocyte	GCST90001430
ebi-a-GCST90001431	VdwBeA	Benign neoplasm of ovary	|| id:ebi-a-GCST90001431	MR Egger	13	-0.0375534	0.146929	0.802985	0.0875529	-0.325535	0.250428	0.963143	0.722141	1.28458	0.9631 (0.7221 - 1.2846)	Relative count	B cell	BC_Trait52	IgD+ CD38- %lymphocyte	GCST90001431
ebi-a-GCST90001431	VdwBeA	Benign neoplasm of ovary	|| id:ebi-a-GCST90001431	Weighted median	13	0.0288546	0.0714274	0.686234	0.0875529	-0.111143	0.168852	1.02927	0.894811	1.18395	1.0293 (0.8948 - 1.1839)	Relative count	B cell	BC_Trait52	IgD+ CD38- %lymphocyte	GCST90001431
ebi-a-GCST90001431	VdwBeA	Benign neoplasm of ovary	|| id:ebi-a-GCST90001431	Inverse variance weighted	13	-0.0483193	0.0629451	0.4427	0.0875529	-0.171692	0.0750532	0.95283	0.842239	1.07794	0.9528 (0.8422 - 1.0779)	Relative count	B cell	BC_Trait52	IgD+ CD38- %lymphocyte	GCST90001431
ebi-a-GCST90001431	VdwBeA	Benign neoplasm of ovary	|| id:ebi-a-GCST90001431	Simple mode	13	0.00702554	0.0934905	0.941336	0.0875529	-0.176216	0.190267	1.00705	0.838437	1.20957	1.0071 (0.8384 - 1.2096)	Relative count	B cell	BC_Trait52	IgD+ CD38- %lymphocyte	GCST90001431
ebi-a-GCST90001431	VdwBeA	Benign neoplasm of ovary	|| id:ebi-a-GCST90001431	Weighted mode	13	0.0195508	0.0741196	0.796429	0.0875529	-0.125724	0.164825	1.01974	0.881859	1.17919	1.0197 (0.8819 - 1.1792)	Relative count	B cell	BC_Trait52	IgD+ CD38- %lymphocyte	GCST90001431
ebi-a-GCST90001432	VdwBeA	Benign neoplasm of ovary	|| id:ebi-a-GCST90001432	MR Egger	15	0.097099	0.0879009	0.289341	0.110726	-0.0751867	0.269385	1.10197	0.92757	1.30916	1.1020 (0.9276 - 1.3092)	Relative count	B cell	BC_Trait54	Unsw Mem %lymphocyte	GCST90001432
ebi-a-GCST90001432	VdwBeA	Benign neoplasm of ovary	|| id:ebi-a-GCST90001432	Weighted median	15	0.0351084	0.0604191	0.561185	0.110726	-0.0833129	0.15353	1.03573	0.920063	1.16594	1.0357 (0.9201 - 1.1659)	Relative count	B cell	BC_Trait54	Unsw Mem %lymphocyte	GCST90001432
ebi-a-GCST90001432	VdwBeA	Benign neoplasm of ovary	|| id:ebi-a-GCST90001432	Inverse variance weighted	15	-0.0200158	0.0424509	0.63728	0.110726	-0.10322	0.063188	0.980183	0.901929	1.06523	0.9802 (0.9019 - 1.0652)	Relative count	B cell	BC_Trait54	Unsw Mem %lymphocyte	GCST90001432
ebi-a-GCST90001432	VdwBeA	Benign neoplasm of ovary	|| id:ebi-a-GCST90001432	Simple mode	15	0.0992156	0.106464	0.367172	0.110726	-0.109454	0.307885	1.1043	0.896324	1.36054	1.1043 (0.8963 - 1.3605)	Relative count	B cell	BC_Trait54	Unsw Mem %lymphocyte	GCST90001432
ebi-a-GCST90001432	VdwBeA	Benign neoplasm of ovary	|| id:ebi-a-GCST90001432	Weighted mode	15	0.0992156	0.0741612	0.202276	0.110726	-0.0461403	0.244572	1.1043	0.954908	1.27707	1.1043 (0.9549 - 1.2771)	Relative count	B cell	BC_Trait54	Unsw Mem %lymphocyte	GCST90001432
ebi-a-GCST90001433	VdwBeA	Benign neoplasm of ovary	|| id:ebi-a-GCST90001433	MR Egger	14	0.00977265	0.110537	0.931009	0.122245	-0.20688	0.226425	1.00982	0.813118	1.25411	1.0098 (0.8131 - 1.2541)	Relative count	B cell	BC_Trait55	IgD- CD27- %lymphocyte	GCST90001433
ebi-a-GCST90001433	VdwBeA	Benign neoplasm of ovary	|| id:ebi-a-GCST90001433	Weighted median	14	0.018791	0.0513789	0.714563	0.122245	-0.0819116	0.119494	1.01897	0.921353	1.12693	1.0190 (0.9214 - 1.1269)	Relative count	B cell	BC_Trait55	IgD- CD27- %lymphocyte	GCST90001433
ebi-a-GCST90001433	VdwBeA	Benign neoplasm of ovary	|| id:ebi-a-GCST90001433	Inverse variance weighted	14	-0.0380158	0.0378972	0.315799	0.122245	-0.112294	0.0362628	0.962698	0.893781	1.03693	0.9627 (0.8938 - 1.0369)	Relative count	B cell	BC_Trait55	IgD- CD27- %lymphocyte	GCST90001433
ebi-a-GCST90001433	VdwBeA	Benign neoplasm of ovary	|| id:ebi-a-GCST90001433	Simple mode	14	0.0219747	0.0749654	0.774049	0.122245	-0.124957	0.168907	1.02222	0.882534	1.18401	1.0222 (0.8825 - 1.1840)	Relative count	B cell	BC_Trait55	IgD- CD27- %lymphocyte	GCST90001433
ebi-a-GCST90001433	VdwBeA	Benign neoplasm of ovary	|| id:ebi-a-GCST90001433	Weighted mode	14	0.0259066	0.0545406	0.642671	0.122245	-0.0809929	0.132806	1.02625	0.9222	1.14203	1.0262 (0.9222 - 1.1420)	Relative count	B cell	BC_Trait55	IgD- CD27- %lymphocyte	GCST90001433
ebi-a-GCST90001434	VdwBeA	Benign neoplasm of ovary	|| id:ebi-a-GCST90001434	MR Egger	9	0.239328	0.451443	0.61241	0.0700037	-0.645501	1.12416	1.27039	0.5244	3.07762	1.2704 (0.5244 - 3.0776)	Relative count	B cell	BC_Trait56	Sw mem %lymphocyte	GCST90001434
ebi-a-GCST90001434	VdwBeA	Benign neoplasm of ovary	|| id:ebi-a-GCST90001434	Weighted median	9	-0.132271	0.0783903	0.0915392	0.0700037	-0.285916	0.0213744	0.876104	0.751326	1.0216	0.8761 (0.7513 - 1.0216)	Relative count	B cell	BC_Trait56	Sw mem %lymphocyte	GCST90001434
ebi-a-GCST90001434	VdwBeA	Benign neoplasm of ovary	|| id:ebi-a-GCST90001434	Inverse variance weighted	9	-0.0413541	0.0735052	0.573706	0.0700037	-0.185424	0.102716	0.959489	0.830752	1.10818	0.9595 (0.8308 - 1.1082)	Relative count	B cell	BC_Trait56	Sw mem %lymphocyte	GCST90001434
ebi-a-GCST90001434	VdwBeA	Benign neoplasm of ovary	|| id:ebi-a-GCST90001434	Simple mode	9	-0.196136	0.140708	0.200837	0.0700037	-0.471923	0.0796504	0.8219	0.623801	1.08291	0.8219 (0.6238 - 1.0829)	Relative count	B cell	BC_Trait56	Sw mem %lymphocyte	GCST90001434
ebi-a-GCST90001434	VdwBeA	Benign neoplasm of ovary	|| id:ebi-a-GCST90001434	Weighted mode	9	-0.193822	0.141378	0.207618	0.0700037	-0.470923	0.0832799	0.823805	0.624426	1.08685	0.8238 (0.6244 - 1.0868)	Relative count	B cell	BC_Trait56	Sw mem %lymphocyte	GCST90001434
ebi-a-GCST90001435	VdwBeA	Benign neoplasm of ovary	|| id:ebi-a-GCST90001435	MR Egger	8	-0.0988405	0.183261	0.609067	0.0520924	-0.458033	0.260352	0.905887	0.632527	1.29739	0.9059 (0.6325 - 1.2974)	Relative count	B cell	BC_Trait57	PB/PC %lymphocyte	GCST90001435
ebi-a-GCST90001435	VdwBeA	Benign neoplasm of ovary	|| id:ebi-a-GCST90001435	Weighted median	8	-0.0724436	0.0772397	0.348293	0.0520924	-0.223833	0.0789462	0.930118	0.799448	1.08215	0.9301 (0.7994 - 1.0821)	Relative count	B cell	BC_Trait57	PB/PC %lymphocyte	GCST90001435
ebi-a-GCST90001435	VdwBeA	Benign neoplasm of ovary	|| id:ebi-a-GCST90001435	Inverse variance weighted	8	-0.0707638	0.0653613	0.278961	0.0520924	-0.198872	0.0573444	0.931682	0.819655	1.05902	0.9317 (0.8197 - 1.0590)	Relative count	B cell	BC_Trait57	PB/PC %lymphocyte	GCST90001435
ebi-a-GCST90001435	VdwBeA	Benign neoplasm of ovary	|| id:ebi-a-GCST90001435	Simple mode	8	-0.0855842	0.110823	0.465229	0.0520924	-0.302797	0.131629	0.917976	0.738749	1.14068	0.9180 (0.7387 - 1.1407)	Relative count	B cell	BC_Trait57	PB/PC %lymphocyte	GCST90001435
ebi-a-GCST90001435	VdwBeA	Benign neoplasm of ovary	|| id:ebi-a-GCST90001435	Weighted mode	8	-0.0676685	0.0971313	0.508476	0.0520924	-0.258046	0.122709	0.93457	0.77256	1.13056	0.9346 (0.7726 - 1.1306)	Relative count	B cell	BC_Trait57	PB/PC %lymphocyte	GCST90001435
ebi-a-GCST90001436	VdwBeA	Benign neoplasm of ovary	|| id:ebi-a-GCST90001436	MR Egger	13	0.0930189	0.0977215	0.361607	0.0954005	-0.0985152	0.284553	1.09748	0.906182	1.32917	1.0975 (0.9062 - 1.3292)	Relative count	B cell	BC_Trait58	Memory B cell %lymphocyte	GCST90001436
ebi-a-GCST90001436	VdwBeA	Benign neoplasm of ovary	|| id:ebi-a-GCST90001436	Weighted median	13	-0.108	0.0660316	0.101927	0.0954005	-0.237422	0.0214217	0.897627	0.788658	1.02165	0.8976 (0.7887 - 1.0217)	Relative count	B cell	BC_Trait58	Memory B cell %lymphocyte	GCST90001436
ebi-a-GCST90001436	VdwBeA	Benign neoplasm of ovary	|| id:ebi-a-GCST90001436	Inverse variance weighted	13	-0.087595	0.047076	0.0627842	0.0954005	-0.179864	0.00467386	0.916132	0.835384	1.00468	0.9161 (0.8354 - 1.0047)	Relative count	B cell	BC_Trait58	Memory B cell %lymphocyte	GCST90001436
ebi-a-GCST90001436	VdwBeA	Benign neoplasm of ovary	|| id:ebi-a-GCST90001436	Simple mode	13	-0.206898	0.111438	0.0880744	0.0954005	-0.425317	0.0115216	0.813103	0.653562	1.01159	0.8131 (0.6536 - 1.0116)	Relative count	B cell	BC_Trait58	Memory B cell %lymphocyte	GCST90001436
ebi-a-GCST90001436	VdwBeA	Benign neoplasm of ovary	|| id:ebi-a-GCST90001436	Weighted mode	13	-0.189452	0.121533	0.145004	0.0954005	-0.427657	0.0487536	0.827413	0.652035	1.04996	0.8274 (0.6520 - 1.0500)	Relative count	B cell	BC_Trait58	Memory B cell %lymphocyte	GCST90001436
ebi-a-GCST90001437	VdwBeA	Benign neoplasm of ovary	|| id:ebi-a-GCST90001437	MR Egger	11	-0.0166459	0.263227	0.950959	0.0695201	-0.532571	0.49928	0.983492	0.587093	1.64753	0.9835 (0.5871 - 1.6475)	Relative count	B cell	BC_Trait59	Naive-mature B cell %lymphocyte	GCST90001437
ebi-a-GCST90001437	VdwBeA	Benign neoplasm of ovary	|| id:ebi-a-GCST90001437	Weighted median	11	-0.0531268	0.0828153	0.521192	0.0695201	-0.215445	0.109191	0.94826	0.806183	1.11538	0.9483 (0.8062 - 1.1154)	Relative count	B cell	BC_Trait59	Naive-mature B cell %lymphocyte	GCST90001437
ebi-a-GCST90001437	VdwBeA	Benign neoplasm of ovary	|| id:ebi-a-GCST90001437	Inverse variance weighted	11	-0.0149127	0.0861599	0.862587	0.0695201	-0.183786	0.153961	0.985198	0.832114	1.16644	0.9852 (0.8321 - 1.1664)	Relative count	B cell	BC_Trait59	Naive-mature B cell %lymphocyte	GCST90001437
ebi-a-GCST90001437	VdwBeA	Benign neoplasm of ovary	|| id:ebi-a-GCST90001437	Simple mode	11	-0.137879	0.142766	0.356934	0.0695201	-0.417701	0.141943	0.871204	0.658559	1.15251	0.8712 (0.6586 - 1.1525)	Relative count	B cell	BC_Trait59	Naive-mature B cell %lymphocyte	GCST90001437
ebi-a-GCST90001437	VdwBeA	Benign neoplasm of ovary	|| id:ebi-a-GCST90001437	Weighted mode	11	-0.0838397	0.125512	0.519263	0.0695201	-0.329842	0.162163	0.919579	0.719037	1.17605	0.9196 (0.7190 - 1.1761)	Relative count	B cell	BC_Trait59	Naive-mature B cell %lymphocyte	GCST90001437
ebi-a-GCST90001438	VdwBeA	Benign neoplasm of ovary	|| id:ebi-a-GCST90001438	MR Egger	11	0.151712	0.145797	0.325221	0.0680573	-0.13405	0.437474	1.16382	0.874546	1.54879	1.1638 (0.8745 - 1.5488)	Absolute count	B cell	BC_Trait6	IgD- CD38dim AC	GCST90001438
ebi-a-GCST90001438	VdwBeA	Benign neoplasm of ovary	|| id:ebi-a-GCST90001438	Weighted median	11	-0.170349	0.0735399	0.0205354	0.0680573	-0.314488	-0.0262111	0.84337	0.730163	0.974129	0.8434 (0.7302 - 0.9741)	Absolute count	B cell	BC_Trait6	IgD- CD38dim AC	GCST90001438
ebi-a-GCST90001438	VdwBeA	Benign neoplasm of ovary	|| id:ebi-a-GCST90001438	Inverse variance weighted	11	-0.107102	0.0583801	0.06657	0.0680573	-0.221527	0.00732282	0.898434	0.801294	1.00735	0.8984 (0.8013 - 1.0073)	Absolute count	B cell	BC_Trait6	IgD- CD38dim AC	GCST90001438
ebi-a-GCST90001438	VdwBeA	Benign neoplasm of ovary	|| id:ebi-a-GCST90001438	Simple mode	11	-0.223348	0.12776	0.111007	0.0680573	-0.473758	0.0270622	0.799837	0.622658	1.02743	0.7998 (0.6227 - 1.0274)	Absolute count	B cell	BC_Trait6	IgD- CD38dim AC	GCST90001438
ebi-a-GCST90001438	VdwBeA	Benign neoplasm of ovary	|| id:ebi-a-GCST90001438	Weighted mode	11	-0.223348	0.120257	0.0929336	0.0680573	-0.459052	0.0123566	0.799837	0.631882	1.01243	0.7998 (0.6319 - 1.0124)	Absolute count	B cell	BC_Trait6	IgD- CD38dim AC	GCST90001438
ebi-a-GCST90001439	VdwBeA	Benign neoplasm of ovary	|| id:ebi-a-GCST90001439	MR Egger	7	0.151468	0.134449	0.311066	0.0653456	-0.112053	0.414989	1.16354	0.893997	1.51435	1.1635 (0.8940 - 1.5144)	Relative count	B cell	BC_Trait61	IgD+ CD24+ %lymphocyte	GCST90001439
ebi-a-GCST90001439	VdwBeA	Benign neoplasm of ovary	|| id:ebi-a-GCST90001439	Weighted median	7	0.0664159	0.0775344	0.391667	0.0653456	-0.0855516	0.218383	1.06867	0.918006	1.24406	1.0687 (0.9180 - 1.2441)	Relative count	B cell	BC_Trait61	IgD+ CD24+ %lymphocyte	GCST90001439
ebi-a-GCST90001439	VdwBeA	Benign neoplasm of ovary	|| id:ebi-a-GCST90001439	Inverse variance weighted	7	0.00964741	0.0587702	0.869609	0.0653456	-0.105542	0.124837	1.00969	0.899837	1.13296	1.0097 (0.8998 - 1.1330)	Relative count	B cell	BC_Trait61	IgD+ CD24+ %lymphocyte	GCST90001439
ebi-a-GCST90001439	VdwBeA	Benign neoplasm of ovary	|| id:ebi-a-GCST90001439	Simple mode	7	0.0895871	0.125798	0.50311	0.0653456	-0.156977	0.336151	1.09372	0.854723	1.39955	1.0937 (0.8547 - 1.3996)	Relative count	B cell	BC_Trait61	IgD+ CD24+ %lymphocyte	GCST90001439
ebi-a-GCST90001439	VdwBeA	Benign neoplasm of ovary	|| id:ebi-a-GCST90001439	Weighted mode	7	0.0985616	0.0883587	0.307322	0.0653456	-0.0746215	0.271745	1.10358	0.928095	1.31225	1.1036 (0.9281 - 1.3123)	Relative count	B cell	BC_Trait61	IgD+ CD24+ %lymphocyte	GCST90001439
ebi-a-GCST90001440	VdwBeA	Benign neoplasm of ovary	|| id:ebi-a-GCST90001440	MR Egger	11	0.0538345	0.0947543	0.583828	0.0665428	-0.131884	0.239553	1.05531	0.876443	1.27068	1.0553 (0.8764 - 1.2707)	Relative count	B cell	BC_Trait62	IgD- CD24- %lymphocyte	GCST90001440
ebi-a-GCST90001440	VdwBeA	Benign neoplasm of ovary	|| id:ebi-a-GCST90001440	Weighted median	11	0.00702992	0.0648183	0.913634	0.0665428	-0.120014	0.134074	1.00705	0.886908	1.14348	1.0071 (0.8869 - 1.1435)	Relative count	B cell	BC_Trait62	IgD- CD24- %lymphocyte	GCST90001440
ebi-a-GCST90001440	VdwBeA	Benign neoplasm of ovary	|| id:ebi-a-GCST90001440	Inverse variance weighted	11	0.00158476	0.0452767	0.972078	0.0665428	-0.0871576	0.0903271	1.00159	0.916533	1.09453	1.0016 (0.9165 - 1.0945)	Relative count	B cell	BC_Trait62	IgD- CD24- %lymphocyte	GCST90001440
ebi-a-GCST90001440	VdwBeA	Benign neoplasm of ovary	|| id:ebi-a-GCST90001440	Simple mode	11	-0.0505457	0.100128	0.624628	0.0665428	-0.246796	0.145704	0.950711	0.7813	1.15685	0.9507 (0.7813 - 1.1569)	Relative count	B cell	BC_Trait62	IgD- CD24- %lymphocyte	GCST90001440
ebi-a-GCST90001440	VdwBeA	Benign neoplasm of ovary	|| id:ebi-a-GCST90001440	Weighted mode	11	0.00541139	0.0723893	0.941885	0.0665428	-0.136472	0.147294	1.00543	0.872431	1.1587	1.0054 (0.8724 - 1.1587)	Relative count	B cell	BC_Trait62	IgD- CD24- %lymphocyte	GCST90001440
ebi-a-GCST90001441	VdwBeA	Benign neoplasm of ovary	|| id:ebi-a-GCST90001441	MR Egger	13	0.165397	0.215031	0.457985	0.0809419	-0.256063	0.586857	1.17986	0.774093	1.79833	1.1799 (0.7741 - 1.7983)	Relative count	B cell	BC_Trait63	IgD+ CD24- %lymphocyte	GCST90001441
ebi-a-GCST90001441	VdwBeA	Benign neoplasm of ovary	|| id:ebi-a-GCST90001441	Weighted median	13	0.0303819	0.0727119	0.676064	0.0809419	-0.112133	0.172897	1.03085	0.893925	1.18874	1.0308 (0.8939 - 1.1887)	Relative count	B cell	BC_Trait63	IgD+ CD24- %lymphocyte	GCST90001441
ebi-a-GCST90001441	VdwBeA	Benign neoplasm of ovary	|| id:ebi-a-GCST90001441	Inverse variance weighted	13	0.0509305	0.0590634	0.388521	0.0809419	-0.0648338	0.166695	1.05225	0.937223	1.18139	1.0522 (0.9372 - 1.1814)	Relative count	B cell	BC_Trait63	IgD+ CD24- %lymphocyte	GCST90001441
ebi-a-GCST90001441	VdwBeA	Benign neoplasm of ovary	|| id:ebi-a-GCST90001441	Simple mode	13	-0.0176672	0.119395	0.884822	0.0809419	-0.251682	0.216347	0.982488	0.777492	1.24153	0.9825 (0.7775 - 1.2415)	Relative count	B cell	BC_Trait63	IgD+ CD24- %lymphocyte	GCST90001441
ebi-a-GCST90001441	VdwBeA	Benign neoplasm of ovary	|| id:ebi-a-GCST90001441	Weighted mode	13	0.0287852	0.0869578	0.746335	0.0809419	-0.141652	0.199222	1.0292	0.867923	1.22045	1.0292 (0.8679 - 1.2205)	Relative count	B cell	BC_Trait63	IgD+ CD24- %lymphocyte	GCST90001441
ebi-a-GCST90001442	VdwBeA	Benign neoplasm of ovary	|| id:ebi-a-GCST90001442	MR Egger	13	-0.000915514	0.0943923	0.992435	0.0996747	-0.185924	0.184093	0.999085	0.830336	1.20213	0.9991 (0.8303 - 1.2021)	Relative count	B cell	BC_Trait64	CD24+ CD27+ %lymphocyte	GCST90001442
ebi-a-GCST90001442	VdwBeA	Benign neoplasm of ovary	|| id:ebi-a-GCST90001442	Weighted median	13	-0.0747208	0.0643707	0.245728	0.0996747	-0.200887	0.0514458	0.928003	0.818004	1.05279	0.9280 (0.8180 - 1.0528)	Relative count	B cell	BC_Trait64	CD24+ CD27+ %lymphocyte	GCST90001442
ebi-a-GCST90001442	VdwBeA	Benign neoplasm of ovary	|| id:ebi-a-GCST90001442	Inverse variance weighted	13	-0.0627545	0.0436975	0.15097	0.0996747	-0.148402	0.0228925	0.939174	0.862085	1.02316	0.9392 (0.8621 - 1.0232)	Relative count	B cell	BC_Trait64	CD24+ CD27+ %lymphocyte	GCST90001442
ebi-a-GCST90001442	VdwBeA	Benign neoplasm of ovary	|| id:ebi-a-GCST90001442	Simple mode	13	0.0211249	0.116104	0.85866	0.0996747	-0.206439	0.248688	1.02135	0.813476	1.28234	1.0213 (0.8135 - 1.2823)	Relative count	B cell	BC_Trait64	CD24+ CD27+ %lymphocyte	GCST90001442
ebi-a-GCST90001442	VdwBeA	Benign neoplasm of ovary	|| id:ebi-a-GCST90001442	Weighted mode	13	0.0614828	0.0904985	0.50979	0.0996747	-0.115894	0.23886	1.06341	0.890569	1.2698	1.0634 (0.8906 - 1.2698)	Relative count	B cell	BC_Trait64	CD24+ CD27+ %lymphocyte	GCST90001442
ebi-a-GCST90001443	VdwBeA	Benign neoplasm of ovary	|| id:ebi-a-GCST90001443	MR Egger	6	0.396277	0.168632	0.0785188	0.0358324	0.0657595	0.726795	1.48628	1.06797	2.06844	1.4863 (1.0680 - 2.0684)	Relative count	B cell	BC_Trait65	CD20- %lymphocyte	GCST90001443
ebi-a-GCST90001443	VdwBeA	Benign neoplasm of ovary	|| id:ebi-a-GCST90001443	Weighted median	6	0.124178	0.102446	0.225464	0.0358324	-0.076617	0.324972	1.13222	0.926245	1.38399	1.1322 (0.9262 - 1.3840)	Relative count	B cell	BC_Trait65	CD20- %lymphocyte	GCST90001443
ebi-a-GCST90001443	VdwBeA	Benign neoplasm of ovary	|| id:ebi-a-GCST90001443	Inverse variance weighted	6	0.132848	0.0921768	0.149518	0.0358324	-0.0478181	0.313515	1.14208	0.953307	1.36823	1.1421 (0.9533 - 1.3682)	Relative count	B cell	BC_Trait65	CD20- %lymphocyte	GCST90001443
ebi-a-GCST90001443	VdwBeA	Benign neoplasm of ovary	|| id:ebi-a-GCST90001443	Simple mode	6	0.17628	0.137813	0.256998	0.0358324	-0.0938335	0.446394	1.19277	0.910434	1.56267	1.1928 (0.9104 - 1.5627)	Relative count	B cell	BC_Trait65	CD20- %lymphocyte	GCST90001443
ebi-a-GCST90001443	VdwBeA	Benign neoplasm of ovary	|| id:ebi-a-GCST90001443	Weighted mode	6	0.138666	0.125263	0.318686	0.0358324	-0.106849	0.384181	1.14874	0.898662	1.46841	1.1487 (0.8987 - 1.4684)	Relative count	B cell	BC_Trait65	CD20- %lymphocyte	GCST90001443
ebi-a-GCST90001444	VdwBeA	Benign neoplasm of ovary	|| id:ebi-a-GCST90001444	MR Egger	9	0.0872246	0.222933	0.707242	0.05725	-0.349724	0.524173	1.09114	0.704883	1.68906	1.0911 (0.7049 - 1.6891)	Relative count	B cell	BC_Trait67	CD20- CD38- %lymphocyte	GCST90001444
ebi-a-GCST90001444	VdwBeA	Benign neoplasm of ovary	|| id:ebi-a-GCST90001444	Weighted median	9	-0.106803	0.0831878	0.199183	0.05725	-0.269851	0.0562448	0.898702	0.763493	1.05786	0.8987 (0.7635 - 1.0579)	Relative count	B cell	BC_Trait67	CD20- CD38- %lymphocyte	GCST90001444
ebi-a-GCST90001444	VdwBeA	Benign neoplasm of ovary	|| id:ebi-a-GCST90001444	Inverse variance weighted	9	-0.0745108	0.0645251	0.24819	0.05725	-0.20098	0.0519584	0.928197	0.817929	1.05333	0.9282 (0.8179 - 1.0533)	Relative count	B cell	BC_Trait67	CD20- CD38- %lymphocyte	GCST90001444
ebi-a-GCST90001444	VdwBeA	Benign neoplasm of ovary	|| id:ebi-a-GCST90001444	Simple mode	9	-0.184105	0.131496	0.199057	0.05725	-0.441838	0.0736276	0.831848	0.642854	1.07641	0.8318 (0.6429 - 1.0764)	Relative count	B cell	BC_Trait67	CD20- CD38- %lymphocyte	GCST90001444
ebi-a-GCST90001444	VdwBeA	Benign neoplasm of ovary	|| id:ebi-a-GCST90001444	Weighted mode	9	-0.127559	0.114912	0.299225	0.05725	-0.352787	0.0976695	0.880242	0.702727	1.1026	0.8802 (0.7027 - 1.1026)	Relative count	B cell	BC_Trait67	CD20- CD38- %lymphocyte	GCST90001444
ebi-a-GCST90001445	VdwBeA	Benign neoplasm of ovary	|| id:ebi-a-GCST90001445	MR Egger	7	-0.162558	0.213332	0.480443	0.044689	-0.580688	0.255573	0.849967	0.559513	1.2912	0.8500 (0.5595 - 1.2912)	Relative count	B cell	BC_Trait7	IgD- CD38- %B cell	GCST90001445
ebi-a-GCST90001445	VdwBeA	Benign neoplasm of ovary	|| id:ebi-a-GCST90001445	Weighted median	7	0.12978	0.0904289	0.151242	0.044689	-0.0474608	0.30702	1.13858	0.953648	1.35937	1.1386 (0.9536 - 1.3594)	Relative count	B cell	BC_Trait7	IgD- CD38- %B cell	GCST90001445
ebi-a-GCST90001445	VdwBeA	Benign neoplasm of ovary	|| id:ebi-a-GCST90001445	Inverse variance weighted	7	0.0953998	0.0691369	0.167627	0.044689	-0.0401086	0.230908	1.1001	0.960685	1.25974	1.1001 (0.9607 - 1.2597)	Relative count	B cell	BC_Trait7	IgD- CD38- %B cell	GCST90001445
ebi-a-GCST90001445	VdwBeA	Benign neoplasm of ovary	|| id:ebi-a-GCST90001445	Simple mode	7	0.177486	0.128774	0.217308	0.044689	-0.0749109	0.429883	1.19421	0.927826	1.53708	1.1942 (0.9278 - 1.5371)	Relative count	B cell	BC_Trait7	IgD- CD38- %B cell	GCST90001445
ebi-a-GCST90001445	VdwBeA	Benign neoplasm of ovary	|| id:ebi-a-GCST90001445	Weighted mode	7	0.166388	0.130709	0.250126	0.044689	-0.0898008	0.422577	1.18103	0.914113	1.52589	1.1810 (0.9141 - 1.5259)	Relative count	B cell	BC_Trait7	IgD- CD38- %B cell	GCST90001445
ebi-a-GCST90001446	VdwBeA	Benign neoplasm of ovary	|| id:ebi-a-GCST90001446	MR Egger	7	-0.170239	0.12185	0.221218	0.0464852	-0.409065	0.068588	0.843464	0.664271	1.07099	0.8435 (0.6643 - 1.0710)	Absolute count	B cell	BC_Trait8	IgD- CD38- AC	GCST90001446
ebi-a-GCST90001446	VdwBeA	Benign neoplasm of ovary	|| id:ebi-a-GCST90001446	Weighted median	7	-0.0574417	0.0876889	0.512428	0.0464852	-0.229312	0.114429	0.944177	0.79508	1.12123	0.9442 (0.7951 - 1.1212)	Absolute count	B cell	BC_Trait8	IgD- CD38- AC	GCST90001446
ebi-a-GCST90001446	VdwBeA	Benign neoplasm of ovary	|| id:ebi-a-GCST90001446	Inverse variance weighted	7	-0.0272105	0.0714535	0.703341	0.0464852	-0.167259	0.112838	0.973156	0.84598	1.11945	0.9732 (0.8460 - 1.1195)	Absolute count	B cell	BC_Trait8	IgD- CD38- AC	GCST90001446
ebi-a-GCST90001446	VdwBeA	Benign neoplasm of ovary	|| id:ebi-a-GCST90001446	Simple mode	7	0.0377209	0.111836	0.747387	0.0464852	-0.181479	0.25692	1.03844	0.834036	1.29294	1.0384 (0.8340 - 1.2929)	Absolute count	B cell	BC_Trait8	IgD- CD38- AC	GCST90001446
ebi-a-GCST90001446	VdwBeA	Benign neoplasm of ovary	|| id:ebi-a-GCST90001446	Weighted mode	7	-0.0331878	0.0824213	0.701152	0.0464852	-0.194734	0.128358	0.967357	0.823054	1.13696	0.9674 (0.8231 - 1.1370)	Absolute count	B cell	BC_Trait8	IgD- CD38- AC	GCST90001446
ebi-a-GCST90001447	VdwBeA	Benign neoplasm of ovary	|| id:ebi-a-GCST90001447	MR Egger	12	-0.0954645	0.177168	0.601788	0.0770669	-0.442713	0.251784	0.908951	0.642292	1.28632	0.9090 (0.6423 - 1.2863)	Relative count	B cell	BC_Trait9	IgD+ CD38br %B cell	GCST90001447
ebi-a-GCST90001447	VdwBeA	Benign neoplasm of ovary	|| id:ebi-a-GCST90001447	Weighted median	12	-0.0720003	0.0704093	0.306499	0.0770669	-0.210003	0.066002	0.930531	0.810582	1.06823	0.9305 (0.8106 - 1.0682)	Relative count	B cell	BC_Trait9	IgD+ CD38br %B cell	GCST90001447
ebi-a-GCST90001447	VdwBeA	Benign neoplasm of ovary	|| id:ebi-a-GCST90001447	Inverse variance weighted	12	-0.0218784	0.0773509	0.777295	0.0770669	-0.173486	0.129729	0.978359	0.840729	1.13852	0.9784 (0.8407 - 1.1385)	Relative count	B cell	BC_Trait9	IgD+ CD38br %B cell	GCST90001447
ebi-a-GCST90001447	VdwBeA	Benign neoplasm of ovary	|| id:ebi-a-GCST90001447	Simple mode	12	-0.0578142	0.0858873	0.514752	0.0770669	-0.226153	0.110525	0.943825	0.797596	1.11686	0.9438 (0.7976 - 1.1169)	Relative count	B cell	BC_Trait9	IgD+ CD38br %B cell	GCST90001447
ebi-a-GCST90001447	VdwBeA	Benign neoplasm of ovary	|| id:ebi-a-GCST90001447	Weighted mode	12	-0.0687092	0.072822	0.365676	0.0770669	-0.21144	0.0740219	0.933598	0.809418	1.07683	0.9336 (0.8094 - 1.0768)	Relative count	B cell	BC_Trait9	IgD+ CD38br %B cell	GCST90001447
ebi-a-GCST90001448	VdwBeA	Benign neoplasm of ovary	|| id:ebi-a-GCST90001448	MR Egger	5	0.436605	0.282369	0.219777	0.0376125	-0.116838	0.990047	1.54744	0.889729	2.69136	1.5474 (0.8897 - 2.6914)	Absolute count	cDC	DC_Trait524	CD11c+ monocyte AC	GCST90001448
ebi-a-GCST90001448	VdwBeA	Benign neoplasm of ovary	|| id:ebi-a-GCST90001448	Weighted median	5	0.150663	0.108523	0.165046	0.0376125	-0.0620431	0.363369	1.1626	0.939842	1.43817	1.1626 (0.9398 - 1.4382)	Absolute count	cDC	DC_Trait524	CD11c+ monocyte AC	GCST90001448
ebi-a-GCST90001448	VdwBeA	Benign neoplasm of ovary	|| id:ebi-a-GCST90001448	Inverse variance weighted	5	0.100746	0.0842465	0.231758	0.0376125	-0.0643775	0.265869	1.106	0.937651	1.30456	1.1060 (0.9377 - 1.3046)	Absolute count	cDC	DC_Trait524	CD11c+ monocyte AC	GCST90001448
ebi-a-GCST90001448	VdwBeA	Benign neoplasm of ovary	|| id:ebi-a-GCST90001448	Simple mode	5	-0.084581	0.16374	0.632711	0.0376125	-0.405511	0.236349	0.918897	0.666636	1.26662	0.9189 (0.6666 - 1.2666)	Absolute count	cDC	DC_Trait524	CD11c+ monocyte AC	GCST90001448
ebi-a-GCST90001448	VdwBeA	Benign neoplasm of ovary	|| id:ebi-a-GCST90001448	Weighted mode	5	0.227737	0.131085	0.15733	0.0376125	-0.0291901	0.484665	1.25576	0.971232	1.62363	1.2558 (0.9712 - 1.6236)	Absolute count	cDC	DC_Trait524	CD11c+ monocyte AC	GCST90001448
ebi-a-GCST90001449	VdwBeA	Benign neoplasm of ovary	|| id:ebi-a-GCST90001449	MR Egger	11	0.0512698	0.0680274	0.470307	0.0854935	-0.0820639	0.184604	1.05261	0.921213	1.20274	1.0526 (0.9212 - 1.2027)	Relative count	cDC	DC_Trait525	CD11c+ monocyte %monocyte	GCST90001449
ebi-a-GCST90001449	VdwBeA	Benign neoplasm of ovary	|| id:ebi-a-GCST90001449	Weighted median	11	0.0570655	0.0460709	0.215477	0.0854935	-0.0332335	0.147364	1.05873	0.967313	1.15878	1.0587 (0.9673 - 1.1588)	Relative count	cDC	DC_Trait525	CD11c+ monocyte %monocyte	GCST90001449
ebi-a-GCST90001449	VdwBeA	Benign neoplasm of ovary	|| id:ebi-a-GCST90001449	Inverse variance weighted	11	0.0580175	0.0341807	0.089626	0.0854935	-0.00897675	0.125012	1.05973	0.991063	1.13316	1.0597 (0.9911 - 1.1332)	Relative count	cDC	DC_Trait525	CD11c+ monocyte %monocyte	GCST90001449
ebi-a-GCST90001449	VdwBeA	Benign neoplasm of ovary	|| id:ebi-a-GCST90001449	Simple mode	11	0.107201	0.0715073	0.16472	0.0854935	-0.0329529	0.247356	1.11316	0.967584	1.28063	1.1132 (0.9676 - 1.2806)	Relative count	cDC	DC_Trait525	CD11c+ monocyte %monocyte	GCST90001449
ebi-a-GCST90001449	VdwBeA	Benign neoplasm of ovary	|| id:ebi-a-GCST90001449	Weighted mode	11	0.0494369	0.0426008	0.272813	0.0854935	-0.0340607	0.132934	1.05068	0.966513	1.14218	1.0507 (0.9665 - 1.1422)	Relative count	cDC	DC_Trait525	CD11c+ monocyte %monocyte	GCST90001449
ebi-a-GCST90001450	VdwBeA	Benign neoplasm of ovary	|| id:ebi-a-GCST90001450	MR Egger	7	-0.137288	0.190184	0.502712	0.0698844	-0.510047	0.235472	0.87172	0.600467	1.26551	0.8717 (0.6005 - 1.2655)	Absolute count	cDC	DC_Trait526	CD62L- monocyte AC	GCST90001450
ebi-a-GCST90001450	VdwBeA	Benign neoplasm of ovary	|| id:ebi-a-GCST90001450	Weighted median	7	0.0343428	0.0626795	0.583753	0.0698844	-0.0885091	0.157195	1.03494	0.915295	1.17022	1.0349 (0.9153 - 1.1702)	Absolute count	cDC	DC_Trait526	CD62L- monocyte AC	GCST90001450
ebi-a-GCST90001450	VdwBeA	Benign neoplasm of ovary	|| id:ebi-a-GCST90001450	Inverse variance weighted	7	0.0224795	0.0496567	0.650765	0.0698844	-0.0748475	0.119807	1.02273	0.927885	1.12728	1.0227 (0.9279 - 1.1273)	Absolute count	cDC	DC_Trait526	CD62L- monocyte AC	GCST90001450
ebi-a-GCST90001450	VdwBeA	Benign neoplasm of ovary	|| id:ebi-a-GCST90001450	Simple mode	7	0.105174	0.0929139	0.300857	0.0698844	-0.0769373	0.287285	1.1109	0.925948	1.3328	1.1109 (0.9259 - 1.3328)	Absolute count	cDC	DC_Trait526	CD62L- monocyte AC	GCST90001450
ebi-a-GCST90001450	VdwBeA	Benign neoplasm of ovary	|| id:ebi-a-GCST90001450	Weighted mode	7	0.0896842	0.0807483	0.309229	0.0698844	-0.0685825	0.247951	1.09383	0.933716	1.2814	1.0938 (0.9337 - 1.2814)	Absolute count	cDC	DC_Trait526	CD62L- monocyte AC	GCST90001450
ebi-a-GCST90001451	VdwBeA	Benign neoplasm of ovary	|| id:ebi-a-GCST90001451	MR Egger	13	-0.154954	0.0778917	0.0721059	0.13901	-0.307622	-0.00228675	0.856454	0.735193	0.997716	0.8565 (0.7352 - 0.9977)	Relative count	cDC	DC_Trait527	CD62L- monocyte %monocyte	GCST90001451
ebi-a-GCST90001451	VdwBeA	Benign neoplasm of ovary	|| id:ebi-a-GCST90001451	Weighted median	13	-0.0398388	0.0451417	0.377492	0.13901	-0.128317	0.0486389	0.960944	0.879575	1.04984	0.9609 (0.8796 - 1.0498)	Relative count	cDC	DC_Trait527	CD62L- monocyte %monocyte	GCST90001451
ebi-a-GCST90001451	VdwBeA	Benign neoplasm of ovary	|| id:ebi-a-GCST90001451	Inverse variance weighted	13	-0.0539367	0.0324719	0.0967079	0.13901	-0.117582	0.0097082	0.947492	0.889068	1.00976	0.9475 (0.8891 - 1.0098)	Relative count	cDC	DC_Trait527	CD62L- monocyte %monocyte	GCST90001451
ebi-a-GCST90001451	VdwBeA	Benign neoplasm of ovary	|| id:ebi-a-GCST90001451	Simple mode	13	-0.0862471	0.0758909	0.27795	0.13901	-0.234993	0.0624991	0.917368	0.790576	1.06449	0.9174 (0.7906 - 1.0645)	Relative count	cDC	DC_Trait527	CD62L- monocyte %monocyte	GCST90001451
ebi-a-GCST90001451	VdwBeA	Benign neoplasm of ovary	|| id:ebi-a-GCST90001451	Weighted mode	13	-0.0329037	0.0636441	0.614555	0.13901	-0.157646	0.0918387	0.967632	0.854152	1.09619	0.9676 (0.8542 - 1.0962)	Relative count	cDC	DC_Trait527	CD62L- monocyte %monocyte	GCST90001451
ebi-a-GCST90001452	VdwBeA	Benign neoplasm of ovary	|| id:ebi-a-GCST90001452	MR Egger	8	-0.0276217	0.174118	0.879159	0.0648173	-0.368892	0.313649	0.972756	0.6915	1.36841	0.9728 (0.6915 - 1.3684)	Absolute count	cDC	DC_Trait530	CD11c+ CD62L- monocyte AC	GCST90001452
ebi-a-GCST90001452	VdwBeA	Benign neoplasm of ovary	|| id:ebi-a-GCST90001452	Weighted median	8	0.00399576	0.0809841	0.960648	0.0648173	-0.154733	0.162725	1.004	0.856644	1.17671	1.0040 (0.8566 - 1.1767)	Absolute count	cDC	DC_Trait530	CD11c+ CD62L- monocyte AC	GCST90001452
ebi-a-GCST90001452	VdwBeA	Benign neoplasm of ovary	|| id:ebi-a-GCST90001452	Inverse variance weighted	8	0.0796576	0.0592335	0.178688	0.0648173	-0.03644	0.195755	1.08292	0.964216	1.21623	1.0829 (0.9642 - 1.2162)	Absolute count	cDC	DC_Trait530	CD11c+ CD62L- monocyte AC	GCST90001452
ebi-a-GCST90001452	VdwBeA	Benign neoplasm of ovary	|| id:ebi-a-GCST90001452	Simple mode	8	-0.0197091	0.134182	0.887365	0.0648173	-0.282705	0.243287	0.980484	0.753742	1.27543	0.9805 (0.7537 - 1.2754)	Absolute count	cDC	DC_Trait530	CD11c+ CD62L- monocyte AC	GCST90001452
ebi-a-GCST90001452	VdwBeA	Benign neoplasm of ovary	|| id:ebi-a-GCST90001452	Weighted mode	8	-0.0241053	0.101171	0.818502	0.0648173	-0.222401	0.174191	0.976183	0.800594	1.19028	0.9762 (0.8006 - 1.1903)	Absolute count	cDC	DC_Trait530	CD11c+ CD62L- monocyte AC	GCST90001452
ebi-a-GCST90001453	VdwBeA	Benign neoplasm of ovary	|| id:ebi-a-GCST90001453	MR Egger	11	0.0775114	0.0946895	0.434162	0.083966	-0.10808	0.263103	1.08059	0.897556	1.30096	1.0806 (0.8976 - 1.3010)	Relative count	cDC	DC_Trait531	CD11c+ CD62L- monocyte %monocyte	GCST90001453
ebi-a-GCST90001453	VdwBeA	Benign neoplasm of ovary	|| id:ebi-a-GCST90001453	Weighted median	11	0.0822029	0.0601586	0.171802	0.083966	-0.035708	0.200114	1.08568	0.964922	1.22154	1.0857 (0.9649 - 1.2215)	Relative count	cDC	DC_Trait531	CD11c+ CD62L- monocyte %monocyte	GCST90001453
ebi-a-GCST90001453	VdwBeA	Benign neoplasm of ovary	|| id:ebi-a-GCST90001453	Inverse variance weighted	11	0.0839266	0.0432711	0.0524343	0.083966	-0.000884871	0.168738	1.08755	0.999116	1.18381	1.0875 (0.9991 - 1.1838)	Relative count	cDC	DC_Trait531	CD11c+ CD62L- monocyte %monocyte	GCST90001453
ebi-a-GCST90001453	VdwBeA	Benign neoplasm of ovary	|| id:ebi-a-GCST90001453	Simple mode	11	0.114374	0.0771575	0.169063	0.083966	-0.0368551	0.265602	1.12117	0.963816	1.30422	1.1212 (0.9638 - 1.3042)	Relative count	cDC	DC_Trait531	CD11c+ CD62L- monocyte %monocyte	GCST90001453
ebi-a-GCST90001453	VdwBeA	Benign neoplasm of ovary	|| id:ebi-a-GCST90001453	Weighted mode	11	0.0754191	0.0602696	0.239284	0.083966	-0.0427093	0.193548	1.07834	0.95819	1.21355	1.0783 (0.9582 - 1.2135)	Relative count	cDC	DC_Trait531	CD11c+ CD62L- monocyte %monocyte	GCST90001453
ebi-a-GCST90001454	VdwBeA	Benign neoplasm of ovary	|| id:ebi-a-GCST90001454	MR Egger	6	-0.0310436	0.168329	0.862655	0.0456983	-0.360968	0.298881	0.969433	0.697001	1.34835	0.9694 (0.6970 - 1.3483)	Absolute count	cDC	DC_Trait532	CD62L- HLA DR++ monocyte AC	GCST90001454
ebi-a-GCST90001454	VdwBeA	Benign neoplasm of ovary	|| id:ebi-a-GCST90001454	Weighted median	6	0.0817149	0.0769866	0.2885	0.0456983	-0.0691788	0.232609	1.08515	0.93316	1.26189	1.0851 (0.9332 - 1.2619)	Absolute count	cDC	DC_Trait532	CD62L- HLA DR++ monocyte AC	GCST90001454
ebi-a-GCST90001454	VdwBeA	Benign neoplasm of ovary	|| id:ebi-a-GCST90001454	Inverse variance weighted	6	0.0750459	0.0637293	0.238967	0.0456983	-0.0498635	0.199955	1.07793	0.951359	1.22135	1.0779 (0.9514 - 1.2213)	Absolute count	cDC	DC_Trait532	CD62L- HLA DR++ monocyte AC	GCST90001454
ebi-a-GCST90001454	VdwBeA	Benign neoplasm of ovary	|| id:ebi-a-GCST90001454	Simple mode	6	0.0757379	0.107959	0.514265	0.0456983	-0.135862	0.287338	1.07868	0.872963	1.33287	1.0787 (0.8730 - 1.3329)	Absolute count	cDC	DC_Trait532	CD62L- HLA DR++ monocyte AC	GCST90001454
ebi-a-GCST90001454	VdwBeA	Benign neoplasm of ovary	|| id:ebi-a-GCST90001454	Weighted mode	6	0.083394	0.102556	0.453092	0.0456983	-0.117615	0.284403	1.08697	0.889038	1.32897	1.0870 (0.8890 - 1.3290)	Absolute count	cDC	DC_Trait532	CD62L- HLA DR++ monocyte AC	GCST90001454
ebi-a-GCST90001455	VdwBeA	Benign neoplasm of ovary	|| id:ebi-a-GCST90001455	MR Egger	5	-0.139053	0.246098	0.611548	0.0369904	-0.621404	0.343299	0.870182	0.53719	1.40959	0.8702 (0.5372 - 1.4096)	Relative count	cDC	DC_Trait533	CD62L- HLA DR++ monocyte %monocyte	GCST90001455
ebi-a-GCST90001455	VdwBeA	Benign neoplasm of ovary	|| id:ebi-a-GCST90001455	Weighted median	5	-0.00133584	0.0941239	0.988677	0.0369904	-0.185819	0.183147	0.998665	0.830424	1.20099	0.9987 (0.8304 - 1.2010)	Relative count	cDC	DC_Trait533	CD62L- HLA DR++ monocyte %monocyte	GCST90001455
ebi-a-GCST90001455	VdwBeA	Benign neoplasm of ovary	|| id:ebi-a-GCST90001455	Inverse variance weighted	5	-0.0227698	0.0750254	0.761513	0.0369904	-0.16982	0.12428	0.977487	0.843817	1.13233	0.9775 (0.8438 - 1.1323)	Relative count	cDC	DC_Trait533	CD62L- HLA DR++ monocyte %monocyte	GCST90001455
ebi-a-GCST90001455	VdwBeA	Benign neoplasm of ovary	|| id:ebi-a-GCST90001455	Simple mode	5	0.13309	0.133888	0.376469	0.0369904	-0.129331	0.395511	1.14235	0.878683	1.48514	1.1424 (0.8787 - 1.4851)	Relative count	cDC	DC_Trait533	CD62L- HLA DR++ monocyte %monocyte	GCST90001455
ebi-a-GCST90001455	VdwBeA	Benign neoplasm of ovary	|| id:ebi-a-GCST90001455	Weighted mode	5	-0.0719783	0.109753	0.547748	0.0369904	-0.287095	0.143138	0.930551	0.75044	1.15389	0.9306 (0.7504 - 1.1539)	Relative count	cDC	DC_Trait533	CD62L- HLA DR++ monocyte %monocyte	GCST90001455
ebi-a-GCST90001456	VdwBeA	Benign neoplasm of ovary	|| id:ebi-a-GCST90001456	MR Egger	9	0.0597641	0.126151	0.650098	0.0671529	-0.187492	0.30702	1.06159	0.829036	1.35937	1.0616 (0.8290 - 1.3594)	Absolute count	cDC	DC_Trait534	CD11c+ HLA DR++ monocyte AC	GCST90001456
ebi-a-GCST90001456	VdwBeA	Benign neoplasm of ovary	|| id:ebi-a-GCST90001456	Weighted median	9	0.0285995	0.0719388	0.69096	0.0671529	-0.112401	0.1696	1.02901	0.893686	1.18483	1.0290 (0.8937 - 1.1848)	Absolute count	cDC	DC_Trait534	CD11c+ HLA DR++ monocyte AC	GCST90001456
ebi-a-GCST90001456	VdwBeA	Benign neoplasm of ovary	|| id:ebi-a-GCST90001456	Inverse variance weighted	9	0.0374928	0.053295	0.481747	0.0671529	-0.0669654	0.141951	1.0382	0.935228	1.15252	1.0382 (0.9352 - 1.1525)	Absolute count	cDC	DC_Trait534	CD11c+ HLA DR++ monocyte AC	GCST90001456
ebi-a-GCST90001456	VdwBeA	Benign neoplasm of ovary	|| id:ebi-a-GCST90001456	Simple mode	9	0.105346	0.122162	0.413598	0.0671529	-0.134091	0.344783	1.11109	0.87451	1.41168	1.1111 (0.8745 - 1.4117)	Absolute count	cDC	DC_Trait534	CD11c+ HLA DR++ monocyte AC	GCST90001456
ebi-a-GCST90001456	VdwBeA	Benign neoplasm of ovary	|| id:ebi-a-GCST90001456	Weighted mode	9	0.00602841	0.101096	0.953912	0.0671529	-0.192119	0.204176	1.00605	0.825209	1.22651	1.0060 (0.8252 - 1.2265)	Absolute count	cDC	DC_Trait534	CD11c+ HLA DR++ monocyte AC	GCST90001456
ebi-a-GCST90001457	VdwBeA	Benign neoplasm of ovary	|| id:ebi-a-GCST90001457	MR Egger	11	0.177594	0.118653	0.168679	0.0851006	-0.0549661	0.410153	1.19434	0.946517	1.50705	1.1943 (0.9465 - 1.5070)	Relative count	cDC	DC_Trait535	CD11c+ HLA DR++ monocyte %monocyte	GCST90001457
ebi-a-GCST90001457	VdwBeA	Benign neoplasm of ovary	|| id:ebi-a-GCST90001457	Weighted median	11	0.0887985	0.0717682	0.215977	0.0851006	-0.0518671	0.229464	1.09286	0.949455	1.25793	1.0929 (0.9495 - 1.2579)	Relative count	cDC	DC_Trait535	CD11c+ HLA DR++ monocyte %monocyte	GCST90001457
ebi-a-GCST90001457	VdwBeA	Benign neoplasm of ovary	|| id:ebi-a-GCST90001457	Inverse variance weighted	11	0.0949321	0.0497009	0.0561242	0.0851006	-0.00248157	0.192346	1.09958	0.997522	1.21209	1.0996 (0.9975 - 1.2121)	Relative count	cDC	DC_Trait535	CD11c+ HLA DR++ monocyte %monocyte	GCST90001457
ebi-a-GCST90001457	VdwBeA	Benign neoplasm of ovary	|| id:ebi-a-GCST90001457	Simple mode	11	0.228863	0.115272	0.0751918	0.0851006	0.00293008	0.454796	1.25717	1.00293	1.57585	1.2572 (1.0029 - 1.5759)	Relative count	cDC	DC_Trait535	CD11c+ HLA DR++ monocyte %monocyte	GCST90001457
ebi-a-GCST90001457	VdwBeA	Benign neoplasm of ovary	|| id:ebi-a-GCST90001457	Weighted mode	11	0.198308	0.0911942	0.0547463	0.0851006	0.0195669	0.377048	1.21934	1.01976	1.45797	1.2193 (1.0198 - 1.4580)	Relative count	cDC	DC_Trait535	CD11c+ HLA DR++ monocyte %monocyte	GCST90001457
ebi-a-GCST90001458	VdwBeA	Benign neoplasm of ovary	|| id:ebi-a-GCST90001458	MR Egger	9	0.0139839	0.0614164	0.826395	0.203691	-0.106392	0.13436	1.01408	0.899072	1.1438	1.0141 (0.8991 - 1.1438)	Absolute count	cDC	f_DC_Trait502	Myeloid DC AC	GCST90001458
ebi-a-GCST90001458	VdwBeA	Benign neoplasm of ovary	|| id:ebi-a-GCST90001458	Weighted median	9	0.0070492	0.0427975	0.869172	0.203691	-0.0768339	0.0909323	1.00707	0.926044	1.09519	1.0071 (0.9260 - 1.0952)	Absolute count	cDC	f_DC_Trait502	Myeloid DC AC	GCST90001458
ebi-a-GCST90001458	VdwBeA	Benign neoplasm of ovary	|| id:ebi-a-GCST90001458	Inverse variance weighted	9	0.0361174	0.0366588	0.32451	0.203691	-0.0357338	0.107969	1.03678	0.964897	1.11401	1.0368 (0.9649 - 1.1140)	Absolute count	cDC	f_DC_Trait502	Myeloid DC AC	GCST90001458
ebi-a-GCST90001458	VdwBeA	Benign neoplasm of ovary	|| id:ebi-a-GCST90001458	Simple mode	9	0.0050084	0.0842564	0.954058	0.203691	-0.160134	0.170151	1.00502	0.85203	1.18548	1.0050 (0.8520 - 1.1855)	Absolute count	cDC	f_DC_Trait502	Myeloid DC AC	GCST90001458
ebi-a-GCST90001458	VdwBeA	Benign neoplasm of ovary	|| id:ebi-a-GCST90001458	Weighted mode	9	0.00217735	0.047709	0.964717	0.203691	-0.0913323	0.095687	1.00218	0.912714	1.10041	1.0022 (0.9127 - 1.1004)	Absolute count	cDC	f_DC_Trait502	Myeloid DC AC	GCST90001458
ebi-a-GCST90001459	VdwBeA	Benign neoplasm of ovary	|| id:ebi-a-GCST90001459	MR Egger	14	0.0564892	0.0837837	0.512947	0.209396	-0.107727	0.220705	1.05812	0.897873	1.24696	1.0581 (0.8979 - 1.2470)	Relative count	cDC	f_DC_Trait503	Myeloid DC %DC	GCST90001459
ebi-a-GCST90001459	VdwBeA	Benign neoplasm of ovary	|| id:ebi-a-GCST90001459	Weighted median	14	0.0138925	0.0462021	0.763651	0.209396	-0.0766636	0.104449	1.01399	0.926201	1.1101	1.0140 (0.9262 - 1.1101)	Relative count	cDC	f_DC_Trait503	Myeloid DC %DC	GCST90001459
ebi-a-GCST90001459	VdwBeA	Benign neoplasm of ovary	|| id:ebi-a-GCST90001459	Inverse variance weighted	14	0.0152567	0.0464291	0.742457	0.209396	-0.0757444	0.106258	1.01537	0.927053	1.11211	1.0154 (0.9271 - 1.1121)	Relative count	cDC	f_DC_Trait503	Myeloid DC %DC	GCST90001459
ebi-a-GCST90001459	VdwBeA	Benign neoplasm of ovary	|| id:ebi-a-GCST90001459	Simple mode	14	0.141994	0.0907624	0.141717	0.209396	-0.0358998	0.319889	1.15257	0.964737	1.37697	1.1526 (0.9647 - 1.3770)	Relative count	cDC	f_DC_Trait503	Myeloid DC %DC	GCST90001459
ebi-a-GCST90001459	VdwBeA	Benign neoplasm of ovary	|| id:ebi-a-GCST90001459	Weighted mode	14	0.0267072	0.0492217	0.596592	0.209396	-0.0697674	0.123182	1.02707	0.932611	1.13109	1.0271 (0.9326 - 1.1311)	Relative count	cDC	f_DC_Trait503	Myeloid DC %DC	GCST90001459
ebi-a-GCST90001460	VdwBeA	Benign neoplasm of ovary	|| id:ebi-a-GCST90001460	MR Egger	12	-0.0800142	0.114465	0.500468	0.0992116	-0.304365	0.144337	0.923103	0.737592	1.15527	0.9231 (0.7376 - 1.1553)	Absolute count	cDC	f_DC_Trait504	Plasmacytoid DC AC	GCST90001460
ebi-a-GCST90001460	VdwBeA	Benign neoplasm of ovary	|| id:ebi-a-GCST90001460	Weighted median	12	-0.123706	0.0593905	0.0372582	0.0992116	-0.240111	-0.00730049	0.88364	0.78654	0.992726	0.8836 (0.7865 - 0.9927)	Absolute count	cDC	f_DC_Trait504	Plasmacytoid DC AC	GCST90001460
ebi-a-GCST90001460	VdwBeA	Benign neoplasm of ovary	|| id:ebi-a-GCST90001460	Inverse variance weighted	12	-0.0725141	0.0431182	0.0926172	0.0992116	-0.157026	0.0119976	0.930053	0.854682	1.01207	0.9301 (0.8547 - 1.0121)	Absolute count	cDC	f_DC_Trait504	Plasmacytoid DC AC	GCST90001460
ebi-a-GCST90001460	VdwBeA	Benign neoplasm of ovary	|| id:ebi-a-GCST90001460	Simple mode	12	-0.159889	0.0902254	0.104037	0.0992116	-0.336731	0.0169523	0.852238	0.714101	1.0171	0.8522 (0.7141 - 1.0171)	Absolute count	cDC	f_DC_Trait504	Plasmacytoid DC AC	GCST90001460
ebi-a-GCST90001460	VdwBeA	Benign neoplasm of ovary	|| id:ebi-a-GCST90001460	Weighted mode	12	-0.152139	0.0813428	0.0882622	0.0992116	-0.311571	0.00729255	0.858869	0.732296	1.00732	0.8589 (0.7323 - 1.0073)	Absolute count	cDC	f_DC_Trait504	Plasmacytoid DC AC	GCST90001460
ebi-a-GCST90001461	VdwBeA	Benign neoplasm of ovary	|| id:ebi-a-GCST90001461	MR Egger	11	0.108923	0.0697396	0.152758	0.181956	-0.0277668	0.245612	1.11508	0.972615	1.2784	1.1151 (0.9726 - 1.2784)	Absolute count	cDC	f_DC_Trait505	DC AC	GCST90001461
ebi-a-GCST90001461	VdwBeA	Benign neoplasm of ovary	|| id:ebi-a-GCST90001461	Weighted median	11	-0.00573545	0.0509553	0.910381	0.181956	-0.105608	0.0941369	0.994281	0.899778	1.09871	0.9943 (0.8998 - 1.0987)	Absolute count	cDC	f_DC_Trait505	DC AC	GCST90001461
ebi-a-GCST90001461	VdwBeA	Benign neoplasm of ovary	|| id:ebi-a-GCST90001461	Inverse variance weighted	11	0.0423309	0.0424757	0.318963	0.181956	-0.0409214	0.125583	1.04324	0.959905	1.13381	1.0432 (0.9599 - 1.1338)	Absolute count	cDC	f_DC_Trait505	DC AC	GCST90001461
ebi-a-GCST90001461	VdwBeA	Benign neoplasm of ovary	|| id:ebi-a-GCST90001461	Simple mode	11	-0.0390124	0.0928915	0.683382	0.181956	-0.22108	0.143055	0.961739	0.801653	1.15379	0.9617 (0.8017 - 1.1538)	Absolute count	cDC	f_DC_Trait505	DC AC	GCST90001461
ebi-a-GCST90001461	VdwBeA	Benign neoplasm of ovary	|| id:ebi-a-GCST90001461	Weighted mode	11	-0.0146918	0.0560819	0.798662	0.181956	-0.124612	0.0952287	0.985416	0.882839	1.09991	0.9854 (0.8828 - 1.0999)	Absolute count	cDC	f_DC_Trait505	DC AC	GCST90001461
ebi-a-GCST90001462	VdwBeA	Benign neoplasm of ovary	|| id:ebi-a-GCST90001462	MR Egger	8	0.00455129	0.0566166	0.938543	0.238241	-0.106417	0.11552	1.00456	0.899049	1.12246	1.0046 (0.8990 - 1.1225)	Absolute count	cDC	f_DC_Trait508	CD62L- DC AC	GCST90001462
ebi-a-GCST90001462	VdwBeA	Benign neoplasm of ovary	|| id:ebi-a-GCST90001462	Weighted median	8	0.00487145	0.0391389	0.900947	0.238241	-0.0718408	0.0815837	1.00488	0.930679	1.085	1.0049 (0.9307 - 1.0850)	Absolute count	cDC	f_DC_Trait508	CD62L- DC AC	GCST90001462
ebi-a-GCST90001462	VdwBeA	Benign neoplasm of ovary	|| id:ebi-a-GCST90001462	Inverse variance weighted	8	0.00328062	0.0367965	0.928958	0.238241	-0.0688405	0.0754018	1.00329	0.933476	1.07832	1.0033 (0.9335 - 1.0783)	Absolute count	cDC	f_DC_Trait508	CD62L- DC AC	GCST90001462
ebi-a-GCST90001462	VdwBeA	Benign neoplasm of ovary	|| id:ebi-a-GCST90001462	Simple mode	8	0.0767971	0.0764861	0.348785	0.238241	-0.0731157	0.22671	1.07982	0.929493	1.25447	1.0798 (0.9295 - 1.2545)	Absolute count	cDC	f_DC_Trait508	CD62L- DC AC	GCST90001462
ebi-a-GCST90001462	VdwBeA	Benign neoplasm of ovary	|| id:ebi-a-GCST90001462	Weighted mode	8	0.00925697	0.0387995	0.818261	0.238241	-0.06679	0.0853039	1.0093	0.935392	1.08905	1.0093 (0.9354 - 1.0890)	Absolute count	cDC	f_DC_Trait508	CD62L- DC AC	GCST90001462
ebi-a-GCST90001463	VdwBeA	Benign neoplasm of ovary	|| id:ebi-a-GCST90001463	MR Egger	8	-0.0326082	0.0609393	0.611826	0.225469	-0.152049	0.0868328	0.967918	0.858946	1.09071	0.9679 (0.8589 - 1.0907)	Relative count	cDC	f_DC_Trait509	CD62L- DC %DC	GCST90001463
ebi-a-GCST90001463	VdwBeA	Benign neoplasm of ovary	|| id:ebi-a-GCST90001463	Weighted median	8	0.0114777	0.041176	0.780439	0.225469	-0.0692272	0.0921825	1.01154	0.933115	1.09656	1.0115 (0.9331 - 1.0966)	Relative count	cDC	f_DC_Trait509	CD62L- DC %DC	GCST90001463
ebi-a-GCST90001463	VdwBeA	Benign neoplasm of ovary	|| id:ebi-a-GCST90001463	Inverse variance weighted	8	0.0116094	0.0399946	0.771606	0.225469	-0.06678	0.0899989	1.01168	0.935401	1.09417	1.0117 (0.9354 - 1.0942)	Relative count	cDC	f_DC_Trait509	CD62L- DC %DC	GCST90001463
ebi-a-GCST90001463	VdwBeA	Benign neoplasm of ovary	|| id:ebi-a-GCST90001463	Simple mode	8	0.0906303	0.101867	0.403171	0.225469	-0.10903	0.29029	1.09486	0.896704	1.33682	1.0949 (0.8967 - 1.3368)	Relative count	cDC	f_DC_Trait509	CD62L- DC %DC	GCST90001463
ebi-a-GCST90001463	VdwBeA	Benign neoplasm of ovary	|| id:ebi-a-GCST90001463	Weighted mode	8	0.0112813	0.0421947	0.796897	0.225469	-0.0714204	0.0939829	1.01135	0.93107	1.09854	1.0113 (0.9311 - 1.0985)	Relative count	cDC	f_DC_Trait509	CD62L- DC %DC	GCST90001463
ebi-a-GCST90001464	VdwBeA	Benign neoplasm of ovary	|| id:ebi-a-GCST90001464	MR Egger	10	0.0391574	0.0520934	0.473776	0.266519	-0.0629456	0.14126	1.03993	0.938995	1.15172	1.0399 (0.9390 - 1.1517)	Absolute count	cDC	f_DC_Trait512	CD86+ myeloid DC AC	GCST90001464
ebi-a-GCST90001464	VdwBeA	Benign neoplasm of ovary	|| id:ebi-a-GCST90001464	Weighted median	10	0.00259253	0.0372426	0.944502	0.266519	-0.0704029	0.075588	1.0026	0.932018	1.07852	1.0026 (0.9320 - 1.0785)	Absolute count	cDC	f_DC_Trait512	CD86+ myeloid DC AC	GCST90001464
ebi-a-GCST90001464	VdwBeA	Benign neoplasm of ovary	|| id:ebi-a-GCST90001464	Inverse variance weighted	10	-0.00465311	0.0323096	0.885488	0.266519	-0.06798	0.0586738	0.995358	0.934279	1.06043	0.9954 (0.9343 - 1.0604)	Absolute count	cDC	f_DC_Trait512	CD86+ myeloid DC AC	GCST90001464
ebi-a-GCST90001464	VdwBeA	Benign neoplasm of ovary	|| id:ebi-a-GCST90001464	Simple mode	10	0.00236254	0.0800599	0.977102	0.266519	-0.154555	0.15928	1.00237	0.856797	1.17267	1.0024 (0.8568 - 1.1727)	Absolute count	cDC	f_DC_Trait512	CD86+ myeloid DC AC	GCST90001464
ebi-a-GCST90001464	VdwBeA	Benign neoplasm of ovary	|| id:ebi-a-GCST90001464	Weighted mode	10	0.00361925	0.0392589	0.928567	0.266519	-0.0733281	0.0805666	1.00363	0.929296	1.0839	1.0036 (0.9293 - 1.0839)	Absolute count	cDC	f_DC_Trait512	CD86+ myeloid DC AC	GCST90001464
ebi-a-GCST90001465	VdwBeA	Benign neoplasm of ovary	|| id:ebi-a-GCST90001465	MR Egger	11	0.0279198	0.0461575	0.560198	0.271661	-0.062549	0.118389	1.02831	0.939367	1.12568	1.0283 (0.9394 - 1.1257)	Relative count	cDC	f_DC_Trait513	CD86+ myeloid DC %DC	GCST90001465
ebi-a-GCST90001465	VdwBeA	Benign neoplasm of ovary	|| id:ebi-a-GCST90001465	Weighted median	11	-0.00180812	0.037876	0.961925	0.271661	-0.0760451	0.0724288	0.998194	0.926774	1.07512	0.9982 (0.9268 - 1.0751)	Relative count	cDC	f_DC_Trait513	CD86+ myeloid DC %DC	GCST90001465
ebi-a-GCST90001465	VdwBeA	Benign neoplasm of ovary	|| id:ebi-a-GCST90001465	Inverse variance weighted	11	-0.0220957	0.0322085	0.4927	0.271661	-0.0852244	0.041033	0.978147	0.918306	1.04189	0.9781 (0.9183 - 1.0419)	Relative count	cDC	f_DC_Trait513	CD86+ myeloid DC %DC	GCST90001465
ebi-a-GCST90001465	VdwBeA	Benign neoplasm of ovary	|| id:ebi-a-GCST90001465	Simple mode	11	-0.0332553	0.0856133	0.705834	0.271661	-0.201057	0.134547	0.967292	0.817866	1.14402	0.9673 (0.8179 - 1.1440)	Relative count	cDC	f_DC_Trait513	CD86+ myeloid DC %DC	GCST90001465
ebi-a-GCST90001465	VdwBeA	Benign neoplasm of ovary	|| id:ebi-a-GCST90001465	Weighted mode	11	-0.00291067	0.0360838	0.937301	0.271661	-0.073635	0.0678136	0.997094	0.929011	1.07017	0.9971 (0.9290 - 1.0702)	Relative count	cDC	f_DC_Trait513	CD86+ myeloid DC %DC	GCST90001465
ebi-a-GCST90001466	VdwBeA	Benign neoplasm of ovary	|| id:ebi-a-GCST90001466	MR Egger	12	-0.14137	0.122021	0.273548	0.081335	-0.380531	0.0977899	0.868168	0.683499	1.10273	0.8682 (0.6835 - 1.1027)	Absolute count	cDC	f_DC_Trait514	CD86+ plasmacytoid DC AC	GCST90001466
ebi-a-GCST90001466	VdwBeA	Benign neoplasm of ovary	|| id:ebi-a-GCST90001466	Weighted median	12	0.013025	0.065294	0.841886	0.081335	-0.114951	0.141001	1.01311	0.89141	1.15143	1.0131 (0.8914 - 1.1514)	Absolute count	cDC	f_DC_Trait514	CD86+ plasmacytoid DC AC	GCST90001466
ebi-a-GCST90001466	VdwBeA	Benign neoplasm of ovary	|| id:ebi-a-GCST90001466	Inverse variance weighted	12	0.0346775	0.0560884	0.536401	0.081335	-0.0752558	0.144611	1.03529	0.927506	1.15559	1.0353 (0.9275 - 1.1556)	Absolute count	cDC	f_DC_Trait514	CD86+ plasmacytoid DC AC	GCST90001466
ebi-a-GCST90001466	VdwBeA	Benign neoplasm of ovary	|| id:ebi-a-GCST90001466	Simple mode	12	0.123748	0.104778	0.262489	0.081335	-0.0816166	0.329112	1.13173	0.921625	1.38973	1.1317 (0.9216 - 1.3897)	Absolute count	cDC	f_DC_Trait514	CD86+ plasmacytoid DC AC	GCST90001466
ebi-a-GCST90001466	VdwBeA	Benign neoplasm of ovary	|| id:ebi-a-GCST90001466	Weighted mode	12	-0.0381539	0.0673228	0.582277	0.081335	-0.170107	0.0937989	0.962565	0.843575	1.09834	0.9626 (0.8436 - 1.0983)	Absolute count	cDC	f_DC_Trait514	CD86+ plasmacytoid DC AC	GCST90001466
ebi-a-GCST90001467	VdwBeA	Benign neoplasm of ovary	|| id:ebi-a-GCST90001467	MR Egger	16	-0.0732681	0.150178	0.63319	0.127382	-0.367616	0.22108	0.929352	0.692383	1.24742	0.9294 (0.6924 - 1.2474)	Relative count	cDC	f_DC_Trait515	CD86+ plasmacytoid DC %DC	GCST90001467
ebi-a-GCST90001467	VdwBeA	Benign neoplasm of ovary	|| id:ebi-a-GCST90001467	Weighted median	16	0.00936872	0.0576346	0.87087	0.127382	-0.103595	0.122333	1.00941	0.90159	1.13013	1.0094 (0.9016 - 1.1301)	Relative count	cDC	f_DC_Trait515	CD86+ plasmacytoid DC %DC	GCST90001467
ebi-a-GCST90001467	VdwBeA	Benign neoplasm of ovary	|| id:ebi-a-GCST90001467	Inverse variance weighted	16	0.0510794	0.0474059	0.281262	0.127382	-0.0418362	0.143995	1.05241	0.959027	1.15488	1.0524 (0.9590 - 1.1549)	Relative count	cDC	f_DC_Trait515	CD86+ plasmacytoid DC %DC	GCST90001467
ebi-a-GCST90001467	VdwBeA	Benign neoplasm of ovary	|| id:ebi-a-GCST90001467	Simple mode	16	0.0466215	0.0977218	0.640179	0.127382	-0.144913	0.238156	1.04773	0.865097	1.26891	1.0477 (0.8651 - 1.2689)	Relative count	cDC	f_DC_Trait515	CD86+ plasmacytoid DC %DC	GCST90001467
ebi-a-GCST90001467	VdwBeA	Benign neoplasm of ovary	|| id:ebi-a-GCST90001467	Weighted mode	16	0.0244835	0.0834837	0.773332	0.127382	-0.139145	0.188112	1.02479	0.870102	1.20697	1.0248 (0.8701 - 1.2070)	Relative count	cDC	f_DC_Trait515	CD86+ plasmacytoid DC %DC	GCST90001467
ebi-a-GCST90001468	VdwBeA	Benign neoplasm of ovary	|| id:ebi-a-GCST90001468	MR Egger	8	-0.0121415	0.0520072	0.823167	0.258508	-0.114076	0.0897926	0.987932	0.892191	1.09395	0.9879 (0.8922 - 1.0939)	Absolute count	cDC	f_DC_Trait516	CD62L- myeloid DC AC	GCST90001468
ebi-a-GCST90001468	VdwBeA	Benign neoplasm of ovary	|| id:ebi-a-GCST90001468	Weighted median	8	0.005111	0.0372663	0.890914	0.258508	-0.0679309	0.0781529	1.00512	0.934325	1.08129	1.0051 (0.9343 - 1.0813)	Absolute count	cDC	f_DC_Trait516	CD62L- myeloid DC AC	GCST90001468
ebi-a-GCST90001468	VdwBeA	Benign neoplasm of ovary	|| id:ebi-a-GCST90001468	Inverse variance weighted	8	0.0140507	0.0342283	0.681439	0.258508	-0.0530367	0.0811381	1.01415	0.948345	1.08452	1.0141 (0.9483 - 1.0845)	Absolute count	cDC	f_DC_Trait516	CD62L- myeloid DC AC	GCST90001468
ebi-a-GCST90001468	VdwBeA	Benign neoplasm of ovary	|| id:ebi-a-GCST90001468	Simple mode	8	0.0746247	0.0889596	0.42926	0.258508	-0.0997361	0.248985	1.07748	0.905076	1.28272	1.0775 (0.9051 - 1.2827)	Absolute count	cDC	f_DC_Trait516	CD62L- myeloid DC AC	GCST90001468
ebi-a-GCST90001468	VdwBeA	Benign neoplasm of ovary	|| id:ebi-a-GCST90001468	Weighted mode	8	0.00846239	0.0403	0.839661	0.258508	-0.0705256	0.0874504	1.0085	0.931904	1.09139	1.0085 (0.9319 - 1.0914)	Absolute count	cDC	f_DC_Trait516	CD62L- myeloid DC AC	GCST90001468
ebi-a-GCST90001469	VdwBeA	Benign neoplasm of ovary	|| id:ebi-a-GCST90001469	MR Egger	9	-0.00099948	0.067246	0.988556	0.278121	-0.132802	0.130803	0.999001	0.875639	1.13974	0.9990 (0.8756 - 1.1397)	Relative count	cDC	f_DC_Trait517	CD62L- myeloid DC %DC	GCST90001469
ebi-a-GCST90001469	VdwBeA	Benign neoplasm of ovary	|| id:ebi-a-GCST90001469	Weighted median	9	0.00194421	0.0356048	0.956453	0.278121	-0.0678412	0.0717297	1.00195	0.934409	1.07436	1.0019 (0.9344 - 1.0744)	Relative count	cDC	f_DC_Trait517	CD62L- myeloid DC %DC	GCST90001469
ebi-a-GCST90001469	VdwBeA	Benign neoplasm of ovary	|| id:ebi-a-GCST90001469	Inverse variance weighted	9	0.0171536	0.0402278	0.669808	0.278121	-0.0616929	0.0960002	1.0173	0.940172	1.10076	1.0173 (0.9402 - 1.1008)	Relative count	cDC	f_DC_Trait517	CD62L- myeloid DC %DC	GCST90001469
ebi-a-GCST90001469	VdwBeA	Benign neoplasm of ovary	|| id:ebi-a-GCST90001469	Simple mode	9	-0.00492326	0.0757647	0.949784	0.278121	-0.153422	0.143576	0.995089	0.857768	1.15439	0.9951 (0.8578 - 1.1544)	Relative count	cDC	f_DC_Trait517	CD62L- myeloid DC %DC	GCST90001469
ebi-a-GCST90001469	VdwBeA	Benign neoplasm of ovary	|| id:ebi-a-GCST90001469	Weighted mode	9	0.00314052	0.0348913	0.930493	0.278121	-0.0652463	0.0715274	1.00315	0.936837	1.07415	1.0031 (0.9368 - 1.0741)	Relative count	cDC	f_DC_Trait517	CD62L- myeloid DC %DC	GCST90001469
ebi-a-GCST90001470	VdwBeA	Benign neoplasm of ovary	|| id:ebi-a-GCST90001470	MR Egger	13	-0.0810714	0.129837	0.545091	0.120561	-0.335552	0.173409	0.922128	0.714944	1.18935	0.9221 (0.7149 - 1.1894)	Absolute count	cDC	f_DC_Trait518	CD62L- plasmacytoid DC AC	GCST90001470
ebi-a-GCST90001470	VdwBeA	Benign neoplasm of ovary	|| id:ebi-a-GCST90001470	Weighted median	13	-0.0575786	0.0546805	0.292341	0.120561	-0.164752	0.0495951	0.944048	0.848104	1.05085	0.9440 (0.8481 - 1.0508)	Absolute count	cDC	f_DC_Trait518	CD62L- plasmacytoid DC AC	GCST90001470
ebi-a-GCST90001470	VdwBeA	Benign neoplasm of ovary	|| id:ebi-a-GCST90001470	Inverse variance weighted	13	-0.0925518	0.045406	0.0415185	0.120561	-0.181548	-0.00355594	0.911602	0.833979	0.99645	0.9116 (0.8340 - 0.9965)	Absolute count	cDC	f_DC_Trait518	CD62L- plasmacytoid DC AC	GCST90001470
ebi-a-GCST90001470	VdwBeA	Benign neoplasm of ovary	|| id:ebi-a-GCST90001470	Simple mode	13	-0.0481981	0.0810505	0.563111	0.120561	-0.207057	0.110661	0.952945	0.812973	1.11702	0.9529 (0.8130 - 1.1170)	Absolute count	cDC	f_DC_Trait518	CD62L- plasmacytoid DC AC	GCST90001470
ebi-a-GCST90001470	VdwBeA	Benign neoplasm of ovary	|| id:ebi-a-GCST90001470	Weighted mode	13	-0.0481981	0.0633635	0.461545	0.120561	-0.17239	0.0759943	0.952945	0.84165	1.07896	0.9529 (0.8417 - 1.0790)	Absolute count	cDC	f_DC_Trait518	CD62L- plasmacytoid DC AC	GCST90001470
ebi-a-GCST90001471	VdwBeA	Benign neoplasm of ovary	|| id:ebi-a-GCST90001471	MR Egger	7	-0.16005	0.125553	0.258419	0.105806	-0.406133	0.0860335	0.852102	0.666222	1.08984	0.8521 (0.6662 - 1.0898)	Relative count	cDC	f_DC_Trait519	CD62L- plasmacytoid DC %DC	GCST90001471
ebi-a-GCST90001471	VdwBeA	Benign neoplasm of ovary	|| id:ebi-a-GCST90001471	Weighted median	7	-0.0231929	0.0540676	0.667951	0.105806	-0.129166	0.0827796	0.977074	0.878828	1.0863	0.9771 (0.8788 - 1.0863)	Relative count	cDC	f_DC_Trait519	CD62L- plasmacytoid DC %DC	GCST90001471
ebi-a-GCST90001471	VdwBeA	Benign neoplasm of ovary	|| id:ebi-a-GCST90001471	Inverse variance weighted	7	-0.00238908	0.0455939	0.958211	0.105806	-0.091753	0.0869749	0.997614	0.91233	1.09087	0.9976 (0.9123 - 1.0909)	Relative count	cDC	f_DC_Trait519	CD62L- plasmacytoid DC %DC	GCST90001471
ebi-a-GCST90001471	VdwBeA	Benign neoplasm of ovary	|| id:ebi-a-GCST90001471	Simple mode	7	0.011067	0.0745946	0.886918	0.105806	-0.135139	0.157272	1.01113	0.873595	1.17031	1.0111 (0.8736 - 1.1703)	Relative count	cDC	f_DC_Trait519	CD62L- plasmacytoid DC %DC	GCST90001471
ebi-a-GCST90001471	VdwBeA	Benign neoplasm of ovary	|| id:ebi-a-GCST90001471	Weighted mode	7	-0.0303888	0.0599863	0.630512	0.105806	-0.147962	0.0871844	0.970068	0.862464	1.0911	0.9701 (0.8625 - 1.0911)	Relative count	cDC	f_DC_Trait519	CD62L- plasmacytoid DC %DC	GCST90001471
ebi-a-GCST90001472	VdwBeA	Benign neoplasm of ovary	|| id:ebi-a-GCST90001472	MR Egger	9	-1.71746e-05	0.0439396	0.999699	0.325572	-0.0861389	0.0861045	0.999983	0.917467	1.08992	1.0000 (0.9175 - 1.0899)	Absolute count	cDC	f_DC_Trait520	CD62L- CD86+ myeloid DC AC	GCST90001472
ebi-a-GCST90001472	VdwBeA	Benign neoplasm of ovary	|| id:ebi-a-GCST90001472	Weighted median	9	0.00294845	0.0329608	0.928722	0.325572	-0.0616548	0.0675517	1.00295	0.940207	1.06989	1.0030 (0.9402 - 1.0699)	Absolute count	cDC	f_DC_Trait520	CD62L- CD86+ myeloid DC AC	GCST90001472
ebi-a-GCST90001472	VdwBeA	Benign neoplasm of ovary	|| id:ebi-a-GCST90001472	Inverse variance weighted	9	0.00761022	0.029751	0.798107	0.325572	-0.0507017	0.0659221	1.00764	0.950562	1.06814	1.0076 (0.9506 - 1.0681)	Absolute count	cDC	f_DC_Trait520	CD62L- CD86+ myeloid DC AC	GCST90001472
ebi-a-GCST90001472	VdwBeA	Benign neoplasm of ovary	|| id:ebi-a-GCST90001472	Simple mode	9	0.00234309	0.0778679	0.976732	0.325572	-0.150278	0.154964	1.00235	0.860469	1.16762	1.0023 (0.8605 - 1.1676)	Absolute count	cDC	f_DC_Trait520	CD62L- CD86+ myeloid DC AC	GCST90001472
ebi-a-GCST90001472	VdwBeA	Benign neoplasm of ovary	|| id:ebi-a-GCST90001472	Weighted mode	9	0.00406325	0.0329971	0.905034	0.325572	-0.0606111	0.0687376	1.00407	0.941189	1.07116	1.0041 (0.9412 - 1.0712)	Absolute count	cDC	f_DC_Trait520	CD62L- CD86+ myeloid DC AC	GCST90001472
ebi-a-GCST90001473	VdwBeA	Benign neoplasm of ovary	|| id:ebi-a-GCST90001473	MR Egger	9	0.000609013	0.0423867	0.988937	0.327868	-0.0824689	0.0836869	1.00061	0.92084	1.08729	1.0006 (0.9208 - 1.0873)	Relative count	cDC	f_DC_Trait521	CD62L- CD86+ myeloid DC %DC	GCST90001473
ebi-a-GCST90001473	VdwBeA	Benign neoplasm of ovary	|| id:ebi-a-GCST90001473	Weighted median	9	0.0037903	0.0338902	0.91095	0.327868	-0.0626345	0.0702151	1.0038	0.939287	1.07274	1.0038 (0.9393 - 1.0727)	Relative count	cDC	f_DC_Trait521	CD62L- CD86+ myeloid DC %DC	GCST90001473
ebi-a-GCST90001473	VdwBeA	Benign neoplasm of ovary	|| id:ebi-a-GCST90001473	Inverse variance weighted	9	0.00485285	0.0292552	0.868251	0.327868	-0.0524873	0.062193	1.00486	0.948866	1.06417	1.0049 (0.9489 - 1.0642)	Relative count	cDC	f_DC_Trait521	CD62L- CD86+ myeloid DC %DC	GCST90001473
ebi-a-GCST90001473	VdwBeA	Benign neoplasm of ovary	|| id:ebi-a-GCST90001473	Simple mode	9	0.0485284	0.0768551	0.545377	0.327868	-0.102108	0.199164	1.04973	0.902932	1.22038	1.0497 (0.9029 - 1.2204)	Relative count	cDC	f_DC_Trait521	CD62L- CD86+ myeloid DC %DC	GCST90001473
ebi-a-GCST90001473	VdwBeA	Benign neoplasm of ovary	|| id:ebi-a-GCST90001473	Weighted mode	9	0.00605222	0.0338224	0.862432	0.327868	-0.0602396	0.072344	1.00607	0.941539	1.07503	1.0061 (0.9415 - 1.0750)	Relative count	cDC	f_DC_Trait521	CD62L- CD86+ myeloid DC %DC	GCST90001473
ebi-a-GCST90001474	VdwBeA	Benign neoplasm of ovary	|| id:ebi-a-GCST90001474	MR Egger	13	-0.0197202	0.0752079	0.798006	0.200873	-0.167128	0.127687	0.980473	0.846092	1.1362	0.9805 (0.8461 - 1.1362)	Relative count	cDC	f_DC_Trait522	Plasmacytoid DC %DC	GCST90001474
ebi-a-GCST90001474	VdwBeA	Benign neoplasm of ovary	|| id:ebi-a-GCST90001474	Weighted median	13	0.00663344	0.0481362	0.890394	0.200873	-0.0877134	0.10098	1.00666	0.916023	1.10625	1.0067 (0.9160 - 1.1063)	Relative count	cDC	f_DC_Trait522	Plasmacytoid DC %DC	GCST90001474
ebi-a-GCST90001474	VdwBeA	Benign neoplasm of ovary	|| id:ebi-a-GCST90001474	Inverse variance weighted	13	0.0118544	0.0362864	0.743902	0.200873	-0.0592669	0.0829758	1.01192	0.942455	1.08652	1.0119 (0.9425 - 1.0865)	Relative count	cDC	f_DC_Trait522	Plasmacytoid DC %DC	GCST90001474
ebi-a-GCST90001474	VdwBeA	Benign neoplasm of ovary	|| id:ebi-a-GCST90001474	Simple mode	13	0.102728	0.0950438	0.301009	0.200873	-0.083558	0.289014	1.10819	0.919838	1.33511	1.1082 (0.9198 - 1.3351)	Relative count	cDC	f_DC_Trait522	Plasmacytoid DC %DC	GCST90001474
ebi-a-GCST90001474	VdwBeA	Benign neoplasm of ovary	|| id:ebi-a-GCST90001474	Weighted mode	13	0.0297359	0.0516355	0.575337	0.200873	-0.0714697	0.130942	1.03018	0.931024	1.1399	1.0302 (0.9310 - 1.1399)	Relative count	cDC	f_DC_Trait522	Plasmacytoid DC %DC	GCST90001474
ebi-a-GCST90001475	VdwBeA	Benign neoplasm of ovary	|| id:ebi-a-GCST90001475	MR Egger	10	0.0574162	0.102287	0.589949	0.110172	-0.143066	0.257898	1.0591	0.866697	1.29421	1.0591 (0.8667 - 1.2942)	Relative count	TBNK	f_MONO_Trait503	HLA DR++ monocyte %monocyte	GCST90001475
ebi-a-GCST90001475	VdwBeA	Benign neoplasm of ovary	|| id:ebi-a-GCST90001475	Weighted median	10	0.0285812	0.0465143	0.538911	0.110172	-0.0625869	0.119749	1.02899	0.939331	1.12721	1.0290 (0.9393 - 1.1272)	Relative count	TBNK	f_MONO_Trait503	HLA DR++ monocyte %monocyte	GCST90001475
ebi-a-GCST90001475	VdwBeA	Benign neoplasm of ovary	|| id:ebi-a-GCST90001475	Inverse variance weighted	10	-0.00804527	0.0362955	0.824578	0.110172	-0.0791844	0.0630938	0.991987	0.92387	1.06513	0.9920 (0.9239 - 1.0651)	Relative count	TBNK	f_MONO_Trait503	HLA DR++ monocyte %monocyte	GCST90001475
ebi-a-GCST90001475	VdwBeA	Benign neoplasm of ovary	|| id:ebi-a-GCST90001475	Simple mode	10	0.00252703	0.067182	0.970816	0.110172	-0.12915	0.134204	1.00253	0.878842	1.14363	1.0025 (0.8788 - 1.1436)	Relative count	TBNK	f_MONO_Trait503	HLA DR++ monocyte %monocyte	GCST90001475
ebi-a-GCST90001475	VdwBeA	Benign neoplasm of ovary	|| id:ebi-a-GCST90001475	Weighted mode	10	0.0190496	0.0560562	0.741781	0.110172	-0.0908206	0.12892	1.01923	0.913182	1.1376	1.0192 (0.9132 - 1.1376)	Relative count	TBNK	f_MONO_Trait503	HLA DR++ monocyte %monocyte	GCST90001475
ebi-a-GCST90001476	VdwBeA	Benign neoplasm of ovary	|| id:ebi-a-GCST90001476	MR Egger	5	0.0443311	0.240651	0.865595	0.0539162	-0.427345	0.516008	1.04533	0.652238	1.67533	1.0453 (0.6522 - 1.6753)	Relative count	TBNK	f_MONO_Trait504	HLA DR++ monocyte %leukocyte	GCST90001476
ebi-a-GCST90001476	VdwBeA	Benign neoplasm of ovary	|| id:ebi-a-GCST90001476	Weighted median	5	0.0563274	0.0614503	0.359335	0.0539162	-0.0641151	0.17677	1.05794	0.937897	1.19336	1.0579 (0.9379 - 1.1934)	Relative count	TBNK	f_MONO_Trait504	HLA DR++ monocyte %leukocyte	GCST90001476
ebi-a-GCST90001476	VdwBeA	Benign neoplasm of ovary	|| id:ebi-a-GCST90001476	Inverse variance weighted	5	0.0265792	0.0506007	0.599393	0.0539162	-0.0725981	0.125756	1.02694	0.929974	1.13401	1.0269 (0.9300 - 1.1340)	Relative count	TBNK	f_MONO_Trait504	HLA DR++ monocyte %leukocyte	GCST90001476
ebi-a-GCST90001476	VdwBeA	Benign neoplasm of ovary	|| id:ebi-a-GCST90001476	Simple mode	5	0.07187	0.0783805	0.411058	0.0539162	-0.0817557	0.225496	1.07452	0.921497	1.25294	1.0745 (0.9215 - 1.2529)	Relative count	TBNK	f_MONO_Trait504	HLA DR++ monocyte %leukocyte	GCST90001476
ebi-a-GCST90001476	VdwBeA	Benign neoplasm of ovary	|| id:ebi-a-GCST90001476	Weighted mode	5	0.0590478	0.064333	0.410635	0.0539162	-0.067045	0.18514	1.06083	0.935153	1.20339	1.0608 (0.9352 - 1.2034)	Relative count	TBNK	f_MONO_Trait504	HLA DR++ monocyte %leukocyte	GCST90001476
ebi-a-GCST90001477	VdwBeA	Benign neoplasm of ovary	|| id:ebi-a-GCST90001477	MR Egger	12	-0.113388	0.222414	0.621249	0.0863456	-0.54932	0.322544	0.892804	0.577342	1.38064	0.8928 (0.5773 - 1.3806)	Absolute count	TBNK	f_MONO_Trait505	HLA DR++ monocyte AC	GCST90001477
ebi-a-GCST90001477	VdwBeA	Benign neoplasm of ovary	|| id:ebi-a-GCST90001477	Weighted median	12	0.0102065	0.0702122	0.884422	0.0863456	-0.12741	0.147822	1.01026	0.880373	1.15931	1.0103 (0.8804 - 1.1593)	Absolute count	TBNK	f_MONO_Trait505	HLA DR++ monocyte AC	GCST90001477
ebi-a-GCST90001477	VdwBeA	Benign neoplasm of ovary	|| id:ebi-a-GCST90001477	Inverse variance weighted	12	-0.040221	0.0529731	0.44769	0.0863456	-0.144048	0.0636062	0.960577	0.865846	1.06567	0.9606 (0.8658 - 1.0657)	Absolute count	TBNK	f_MONO_Trait505	HLA DR++ monocyte AC	GCST90001477
ebi-a-GCST90001477	VdwBeA	Benign neoplasm of ovary	|| id:ebi-a-GCST90001477	Simple mode	12	0.0337547	0.120284	0.784206	0.0863456	-0.202002	0.269512	1.03433	0.817093	1.30932	1.0343 (0.8171 - 1.3093)	Absolute count	TBNK	f_MONO_Trait505	HLA DR++ monocyte AC	GCST90001477
ebi-a-GCST90001477	VdwBeA	Benign neoplasm of ovary	|| id:ebi-a-GCST90001477	Weighted mode	12	0.0363164	0.121758	0.771057	0.0863456	-0.202328	0.274961	1.03698	0.816827	1.31648	1.0370 (0.8168 - 1.3165)	Absolute count	TBNK	f_MONO_Trait505	HLA DR++ monocyte AC	GCST90001477
ebi-a-GCST90001478	VdwBeA	Benign neoplasm of ovary	|| id:ebi-a-GCST90001478	MR Egger	10	-0.0130976	0.170894	0.940791	0.0771925	-0.34805	0.321855	0.986988	0.706063	1.37968	0.9870 (0.7061 - 1.3797)	Relative count	Treg	f_Treg_Trait501	CD4 Treg %CD4	GCST90001478
ebi-a-GCST90001478	VdwBeA	Benign neoplasm of ovary	|| id:ebi-a-GCST90001478	Weighted median	10	0.123227	0.0715645	0.085088	0.0771925	-0.0170396	0.263493	1.13114	0.983105	1.30147	1.1311 (0.9831 - 1.3015)	Relative count	Treg	f_Treg_Trait501	CD4 Treg %CD4	GCST90001478
ebi-a-GCST90001478	VdwBeA	Benign neoplasm of ovary	|| id:ebi-a-GCST90001478	Inverse variance weighted	10	0.0573076	0.0544589	0.292658	0.0771925	-0.0494318	0.164047	1.05898	0.95177	1.17827	1.0590 (0.9518 - 1.1783)	Relative count	Treg	f_Treg_Trait501	CD4 Treg %CD4	GCST90001478
ebi-a-GCST90001478	VdwBeA	Benign neoplasm of ovary	|| id:ebi-a-GCST90001478	Simple mode	10	0.128589	0.0962647	0.214412	0.0771925	-0.0600896	0.317268	1.13722	0.94168	1.37337	1.1372 (0.9417 - 1.3734)	Relative count	Treg	f_Treg_Trait501	CD4 Treg %CD4	GCST90001478
ebi-a-GCST90001478	VdwBeA	Benign neoplasm of ovary	|| id:ebi-a-GCST90001478	Weighted mode	10	0.128589	0.0812831	0.14811	0.0771925	-0.0307255	0.287904	1.13722	0.969742	1.33363	1.1372 (0.9697 - 1.3336)	Relative count	Treg	f_Treg_Trait501	CD4 Treg %CD4	GCST90001478
ebi-a-GCST90001479	VdwBeA	Benign neoplasm of ovary	|| id:ebi-a-GCST90001479	MR Egger	8	-0.0411516	0.14685	0.788714	0.055592	-0.328979	0.246675	0.959684	0.719658	1.27976	0.9597 (0.7197 - 1.2798)	Relative count	Treg	f_Treg_Trait502	CD4 Treg %T cell	GCST90001479
ebi-a-GCST90001479	VdwBeA	Benign neoplasm of ovary	|| id:ebi-a-GCST90001479	Weighted median	8	-0.00710437	0.0698591	0.918998	0.055592	-0.144028	0.12982	0.992921	0.865863	1.13862	0.9929 (0.8659 - 1.1386)	Relative count	Treg	f_Treg_Trait502	CD4 Treg %T cell	GCST90001479
ebi-a-GCST90001479	VdwBeA	Benign neoplasm of ovary	|| id:ebi-a-GCST90001479	Inverse variance weighted	8	-0.0176426	0.0529511	0.738993	0.055592	-0.121427	0.0861415	0.982512	0.885656	1.08996	0.9825 (0.8857 - 1.0900)	Relative count	Treg	f_Treg_Trait502	CD4 Treg %T cell	GCST90001479
ebi-a-GCST90001479	VdwBeA	Benign neoplasm of ovary	|| id:ebi-a-GCST90001479	Simple mode	8	0.11062	0.104148	0.323433	0.055592	-0.0935095	0.31475	1.11697	0.910729	1.36992	1.1170 (0.9107 - 1.3699)	Relative count	Treg	f_Treg_Trait502	CD4 Treg %T cell	GCST90001479
ebi-a-GCST90001479	VdwBeA	Benign neoplasm of ovary	|| id:ebi-a-GCST90001479	Weighted mode	8	-0.0220549	0.0729608	0.77122	0.055592	-0.165058	0.120948	0.978187	0.847844	1.12857	0.9782 (0.8478 - 1.1286)	Relative count	Treg	f_Treg_Trait502	CD4 Treg %T cell	GCST90001479
ebi-a-GCST90001480	VdwBeA	Benign neoplasm of ovary	|| id:ebi-a-GCST90001480	MR Egger	16	0.00492922	0.118221	0.967331	0.138456	-0.226784	0.236643	1.00494	0.797093	1.26699	1.0049 (0.7971 - 1.2670)	Absolute count	Treg	f_Treg_Trait503	Resting Treg AC	GCST90001480
ebi-a-GCST90001480	VdwBeA	Benign neoplasm of ovary	|| id:ebi-a-GCST90001480	Weighted median	16	-0.00393408	0.0482108	0.934963	0.138456	-0.0984272	0.0905591	0.996074	0.906262	1.09479	0.9961 (0.9063 - 1.0948)	Absolute count	Treg	f_Treg_Trait503	Resting Treg AC	GCST90001480
ebi-a-GCST90001480	VdwBeA	Benign neoplasm of ovary	|| id:ebi-a-GCST90001480	Inverse variance weighted	16	-0.0110347	0.0377303	0.769933	0.138456	-0.0849861	0.0629167	0.989026	0.918525	1.06494	0.9890 (0.9185 - 1.0649)	Absolute count	Treg	f_Treg_Trait503	Resting Treg AC	GCST90001480
ebi-a-GCST90001480	VdwBeA	Benign neoplasm of ovary	|| id:ebi-a-GCST90001480	Simple mode	16	-0.00467739	0.0668554	0.945147	0.138456	-0.135714	0.126359	0.995334	0.873092	1.13469	0.9953 (0.8731 - 1.1347)	Absolute count	Treg	f_Treg_Trait503	Resting Treg AC	GCST90001480
ebi-a-GCST90001480	VdwBeA	Benign neoplasm of ovary	|| id:ebi-a-GCST90001480	Weighted mode	16	0.0100441	0.0493072	0.841322	0.138456	-0.086598	0.106686	1.01009	0.917046	1.11259	1.0101 (0.9170 - 1.1126)	Absolute count	Treg	f_Treg_Trait503	Resting Treg AC	GCST90001480
ebi-a-GCST90001481	VdwBeA	Benign neoplasm of ovary	|| id:ebi-a-GCST90001481	MR Egger	12	0.139995	0.111789	0.238952	0.131057	-0.0791115	0.359101	1.15027	0.923937	1.43204	1.1503 (0.9239 - 1.4320)	Relative count	Treg	f_Treg_Trait504	Resting Treg % CD4 Treg	GCST90001481
ebi-a-GCST90001481	VdwBeA	Benign neoplasm of ovary	|| id:ebi-a-GCST90001481	Weighted median	12	0.0450936	0.0514511	0.380793	0.131057	-0.0557505	0.145938	1.04613	0.945775	1.15712	1.0461 (0.9458 - 1.1571)	Relative count	Treg	f_Treg_Trait504	Resting Treg % CD4 Treg	GCST90001481
ebi-a-GCST90001481	VdwBeA	Benign neoplasm of ovary	|| id:ebi-a-GCST90001481	Inverse variance weighted	12	0.0068089	0.0404624	0.866365	0.131057	-0.0724974	0.0861152	1.00683	0.930068	1.08993	1.0068 (0.9301 - 1.0899)	Relative count	Treg	f_Treg_Trait504	Resting Treg % CD4 Treg	GCST90001481
ebi-a-GCST90001481	VdwBeA	Benign neoplasm of ovary	|| id:ebi-a-GCST90001481	Simple mode	12	0.0256821	0.0739777	0.735022	0.131057	-0.119314	0.170678	1.02601	0.887529	1.18611	1.0260 (0.8875 - 1.1861)	Relative count	Treg	f_Treg_Trait504	Resting Treg % CD4 Treg	GCST90001481
ebi-a-GCST90001481	VdwBeA	Benign neoplasm of ovary	|| id:ebi-a-GCST90001481	Weighted mode	12	0.0461975	0.0524537	0.397299	0.131057	-0.0566117	0.149007	1.04728	0.944961	1.16068	1.0473 (0.9450 - 1.1607)	Relative count	Treg	f_Treg_Trait504	Resting Treg % CD4 Treg	GCST90001481
ebi-a-GCST90001482	VdwBeA	Benign neoplasm of ovary	|| id:ebi-a-GCST90001482	MR Egger	16	-0.0517107	0.0944357	0.592607	0.152639	-0.236805	0.133383	0.949604	0.789145	1.14269	0.9496 (0.7891 - 1.1427)	Relative count	Treg	f_Treg_Trait505	Resting Treg %CD4	GCST90001482
ebi-a-GCST90001482	VdwBeA	Benign neoplasm of ovary	|| id:ebi-a-GCST90001482	Weighted median	16	0.036839	0.0528668	0.485911	0.152639	-0.0667799	0.140458	1.03753	0.935401	1.1508	1.0375 (0.9354 - 1.1508)	Relative count	Treg	f_Treg_Trait505	Resting Treg %CD4	GCST90001482
ebi-a-GCST90001482	VdwBeA	Benign neoplasm of ovary	|| id:ebi-a-GCST90001482	Inverse variance weighted	16	-0.0243807	0.0365925	0.505235	0.152639	-0.0961019	0.0473406	0.975914	0.908371	1.04848	0.9759 (0.9084 - 1.0485)	Relative count	Treg	f_Treg_Trait505	Resting Treg %CD4	GCST90001482
ebi-a-GCST90001482	VdwBeA	Benign neoplasm of ovary	|| id:ebi-a-GCST90001482	Simple mode	16	0.0375238	0.091573	0.687767	0.152639	-0.141959	0.217007	1.03824	0.867657	1.24235	1.0382 (0.8677 - 1.2424)	Relative count	Treg	f_Treg_Trait505	Resting Treg %CD4	GCST90001482
ebi-a-GCST90001482	VdwBeA	Benign neoplasm of ovary	|| id:ebi-a-GCST90001482	Weighted mode	16	0.0511203	0.0623029	0.424772	0.152639	-0.0709933	0.173234	1.05245	0.931468	1.18914	1.0524 (0.9315 - 1.1891)	Relative count	Treg	f_Treg_Trait505	Resting Treg %CD4	GCST90001482
ebi-a-GCST90001483	VdwBeA	Benign neoplasm of ovary	|| id:ebi-a-GCST90001483	MR Egger	15	0.00137639	0.0575708	0.981289	0.248191	-0.111462	0.114215	1.00138	0.894525	1.12099	1.0014 (0.8945 - 1.1210)	Absolute count	Treg	f_Treg_Trait506	CD39+ resting Treg AC	GCST90001483
ebi-a-GCST90001483	VdwBeA	Benign neoplasm of ovary	|| id:ebi-a-GCST90001483	Weighted median	15	-0.028609	0.0435375	0.511109	0.248191	-0.113943	0.0567245	0.971796	0.892309	1.05836	0.9718 (0.8923 - 1.0584)	Absolute count	Treg	f_Treg_Trait506	CD39+ resting Treg AC	GCST90001483
ebi-a-GCST90001483	VdwBeA	Benign neoplasm of ovary	|| id:ebi-a-GCST90001483	Inverse variance weighted	15	-0.00706146	0.0328026	0.829556	0.248191	-0.0713545	0.0572316	0.992963	0.931132	1.0589	0.9930 (0.9311 - 1.0589)	Absolute count	Treg	f_Treg_Trait506	CD39+ resting Treg AC	GCST90001483
ebi-a-GCST90001483	VdwBeA	Benign neoplasm of ovary	|| id:ebi-a-GCST90001483	Simple mode	15	-0.00907884	0.0653937	0.891559	0.248191	-0.137251	0.119093	0.990962	0.871752	1.12647	0.9910 (0.8718 - 1.1265)	Absolute count	Treg	f_Treg_Trait506	CD39+ resting Treg AC	GCST90001483
ebi-a-GCST90001483	VdwBeA	Benign neoplasm of ovary	|| id:ebi-a-GCST90001483	Weighted mode	15	-0.0353057	0.0522944	0.510587	0.248191	-0.137803	0.0671912	0.96531	0.871271	1.0695	0.9653 (0.8713 - 1.0695)	Absolute count	Treg	f_Treg_Trait506	CD39+ resting Treg AC	GCST90001483
ebi-a-GCST90001484	VdwBeA	Benign neoplasm of ovary	|| id:ebi-a-GCST90001484	MR Egger	13	-0.0291019	0.0294381	0.344115	0.56605	-0.0868006	0.0285967	0.971317	0.91686	1.02901	0.9713 (0.9169 - 1.0290)	Relative count	Treg	f_Treg_Trait507	CD39+ resting Treg %resting Treg	GCST90001484
ebi-a-GCST90001484	VdwBeA	Benign neoplasm of ovary	|| id:ebi-a-GCST90001484	Weighted median	13	-0.0178307	0.0205956	0.386626	0.56605	-0.0581982	0.0225367	0.982327	0.943463	1.02279	0.9823 (0.9435 - 1.0228)	Relative count	Treg	f_Treg_Trait507	CD39+ resting Treg %resting Treg	GCST90001484
ebi-a-GCST90001484	VdwBeA	Benign neoplasm of ovary	|| id:ebi-a-GCST90001484	Inverse variance weighted	13	-0.00516399	0.0191099	0.786986	0.56605	-0.0426193	0.0322913	0.994849	0.958276	1.03282	0.9948 (0.9583 - 1.0328)	Relative count	Treg	f_Treg_Trait507	CD39+ resting Treg %resting Treg	GCST90001484
ebi-a-GCST90001484	VdwBeA	Benign neoplasm of ovary	|| id:ebi-a-GCST90001484	Simple mode	13	-0.00241066	0.0574536	0.967222	0.56605	-0.11502	0.110198	0.997592	0.891349	1.1165	0.9976 (0.8913 - 1.1165)	Relative count	Treg	f_Treg_Trait507	CD39+ resting Treg %resting Treg	GCST90001484
ebi-a-GCST90001484	VdwBeA	Benign neoplasm of ovary	|| id:ebi-a-GCST90001484	Weighted mode	13	-0.017554	0.021617	0.43258	0.56605	-0.0599234	0.0248154	0.982599	0.941837	1.02513	0.9826 (0.9418 - 1.0251)	Relative count	Treg	f_Treg_Trait507	CD39+ resting Treg %resting Treg	GCST90001484
ebi-a-GCST90001485	VdwBeA	Benign neoplasm of ovary	|| id:ebi-a-GCST90001485	MR Egger	16	-0.015572	0.0303167	0.615511	0.601628	-0.0749928	0.0438488	0.984549	0.92775	1.04482	0.9845 (0.9278 - 1.0448)	Relative count	Treg	f_Treg_Trait508	CD39+ resting Treg % CD4 Treg	GCST90001485
ebi-a-GCST90001485	VdwBeA	Benign neoplasm of ovary	|| id:ebi-a-GCST90001485	Weighted median	16	-0.0195813	0.0234677	0.404058	0.601628	-0.065578	0.0264153	0.980609	0.936526	1.02677	0.9806 (0.9365 - 1.0268)	Relative count	Treg	f_Treg_Trait508	CD39+ resting Treg % CD4 Treg	GCST90001485
ebi-a-GCST90001485	VdwBeA	Benign neoplasm of ovary	|| id:ebi-a-GCST90001485	Inverse variance weighted	16	-0.0152714	0.0193695	0.430449	0.601628	-0.0532357	0.0226929	0.984845	0.948157	1.02295	0.9848 (0.9482 - 1.0230)	Relative count	Treg	f_Treg_Trait508	CD39+ resting Treg % CD4 Treg	GCST90001485
ebi-a-GCST90001485	VdwBeA	Benign neoplasm of ovary	|| id:ebi-a-GCST90001485	Simple mode	16	-0.0100528	0.059866	0.868888	0.601628	-0.12739	0.107285	0.989998	0.88039	1.11325	0.9900 (0.8804 - 1.1133)	Relative count	Treg	f_Treg_Trait508	CD39+ resting Treg % CD4 Treg	GCST90001485
ebi-a-GCST90001485	VdwBeA	Benign neoplasm of ovary	|| id:ebi-a-GCST90001485	Weighted mode	16	-0.0187599	0.0242772	0.451684	0.601628	-0.0663433	0.0288235	0.981415	0.93581	1.02924	0.9814 (0.9358 - 1.0292)	Relative count	Treg	f_Treg_Trait508	CD39+ resting Treg % CD4 Treg	GCST90001485
ebi-a-GCST90001486	VdwBeA	Benign neoplasm of ovary	|| id:ebi-a-GCST90001486	Wald ratio	1	-0.0698338	0.15562	0.653616	0.00629582	-0.374849	0.235182	0.932549	0.687393	1.26514	0.9325 (0.6874 - 1.2651)	Absolute count	Treg	f_Treg_Trait509	Activated Treg AC	GCST90001486
ebi-a-GCST90001487	VdwBeA	Benign neoplasm of ovary	|| id:ebi-a-GCST90001487	MR Egger	13	-0.0841027	0.109537	0.45877	0.0871732	-0.298796	0.13059	0.919337	0.741711	1.1395	0.9193 (0.7417 - 1.1395)	Relative count	Treg	f_Treg_Trait510	Activated Treg %CD4 Treg	GCST90001487
ebi-a-GCST90001487	VdwBeA	Benign neoplasm of ovary	|| id:ebi-a-GCST90001487	Weighted median	13	-0.00620201	0.0548241	0.909931	0.0871732	-0.113657	0.101253	0.993817	0.892564	1.10656	0.9938 (0.8926 - 1.1066)	Relative count	Treg	f_Treg_Trait510	Activated Treg %CD4 Treg	GCST90001487
ebi-a-GCST90001487	VdwBeA	Benign neoplasm of ovary	|| id:ebi-a-GCST90001487	Inverse variance weighted	13	0.0308772	0.0412231	0.453841	0.0871732	-0.04992	0.111674	1.03136	0.951306	1.11815	1.0314 (0.9513 - 1.1181)	Relative count	Treg	f_Treg_Trait510	Activated Treg %CD4 Treg	GCST90001487
ebi-a-GCST90001487	VdwBeA	Benign neoplasm of ovary	|| id:ebi-a-GCST90001487	Simple mode	13	-0.00384044	0.0788918	0.961975	0.0871732	-0.158468	0.150787	0.996167	0.85345	1.16275	0.9962 (0.8534 - 1.1627)	Relative count	Treg	f_Treg_Trait510	Activated Treg %CD4 Treg	GCST90001487
ebi-a-GCST90001487	VdwBeA	Benign neoplasm of ovary	|| id:ebi-a-GCST90001487	Weighted mode	13	-0.0192792	0.0712791	0.791391	0.0871732	-0.158986	0.120428	0.980906	0.853008	1.12798	0.9809 (0.8530 - 1.1280)	Relative count	Treg	f_Treg_Trait510	Activated Treg %CD4 Treg	GCST90001487
ebi-a-GCST90001488	VdwBeA	Benign neoplasm of ovary	|| id:ebi-a-GCST90001488	MR Egger	7	-0.22076	0.125369	0.138564	0.0470522	-0.466483	0.0249622	0.801909	0.627204	1.02528	0.8019 (0.6272 - 1.0253)	Relative count	Treg	f_Treg_Trait511	Activated Treg %CD4	GCST90001488
ebi-a-GCST90001488	VdwBeA	Benign neoplasm of ovary	|| id:ebi-a-GCST90001488	Weighted median	7	-0.0454208	0.0745391	0.542289	0.0470522	-0.191517	0.100676	0.955595	0.825705	1.10592	0.9556 (0.8257 - 1.1059)	Relative count	Treg	f_Treg_Trait511	Activated Treg %CD4	GCST90001488
ebi-a-GCST90001488	VdwBeA	Benign neoplasm of ovary	|| id:ebi-a-GCST90001488	Inverse variance weighted	7	-0.0146691	0.0626142	0.81477	0.0470522	-0.137393	0.108055	0.985438	0.871628	1.11411	0.9854 (0.8716 - 1.1141)	Relative count	Treg	f_Treg_Trait511	Activated Treg %CD4	GCST90001488
ebi-a-GCST90001488	VdwBeA	Benign neoplasm of ovary	|| id:ebi-a-GCST90001488	Simple mode	7	-0.0375947	0.111422	0.747299	0.0470522	-0.255981	0.180792	0.963103	0.774157	1.19817	0.9631 (0.7742 - 1.1982)	Relative count	Treg	f_Treg_Trait511	Activated Treg %CD4	GCST90001488
ebi-a-GCST90001488	VdwBeA	Benign neoplasm of ovary	|| id:ebi-a-GCST90001488	Weighted mode	7	-0.0629552	0.0935264	0.525929	0.0470522	-0.246267	0.120356	0.938986	0.781714	1.1279	0.9390 (0.7817 - 1.1279)	Relative count	Treg	f_Treg_Trait511	Activated Treg %CD4	GCST90001488
ebi-a-GCST90001489	VdwBeA	Benign neoplasm of ovary	|| id:ebi-a-GCST90001489	MR Egger	23	-0.0201218	0.0275301	0.472916	0.555861	-0.0740809	0.0338372	0.980079	0.928597	1.03442	0.9801 (0.9286 - 1.0344)	Absolute count	Treg	f_Treg_Trait512	CD39+ activated Treg AC	GCST90001489
ebi-a-GCST90001489	VdwBeA	Benign neoplasm of ovary	|| id:ebi-a-GCST90001489	Weighted median	23	-0.00850445	0.020486	0.678043	0.555861	-0.048657	0.0316481	0.991532	0.952508	1.03215	0.9915 (0.9525 - 1.0322)	Absolute count	Treg	f_Treg_Trait512	CD39+ activated Treg AC	GCST90001489
ebi-a-GCST90001489	VdwBeA	Benign neoplasm of ovary	|| id:ebi-a-GCST90001489	Inverse variance weighted	23	-0.0127329	0.0169289	0.451968	0.555861	-0.0459136	0.0204478	0.987348	0.955124	1.02066	0.9873 (0.9551 - 1.0207)	Absolute count	Treg	f_Treg_Trait512	CD39+ activated Treg AC	GCST90001489
ebi-a-GCST90001489	VdwBeA	Benign neoplasm of ovary	|| id:ebi-a-GCST90001489	Simple mode	23	-0.012868	0.0442788	0.774069	0.555861	-0.0996545	0.0739185	0.987214	0.90515	1.07672	0.9872 (0.9052 - 1.0767)	Absolute count	Treg	f_Treg_Trait512	CD39+ activated Treg AC	GCST90001489
ebi-a-GCST90001489	VdwBeA	Benign neoplasm of ovary	|| id:ebi-a-GCST90001489	Weighted mode	23	-0.0100883	0.0216736	0.646175	0.555861	-0.0525685	0.032392	0.989962	0.948789	1.03292	0.9900 (0.9488 - 1.0329)	Absolute count	Treg	f_Treg_Trait512	CD39+ activated Treg AC	GCST90001489
ebi-a-GCST90001490	VdwBeA	Benign neoplasm of ovary	|| id:ebi-a-GCST90001490	Inverse variance weighted	2	0.0305368	0.102142	0.764966	0.0142086	-0.169661	0.230734	1.03101	0.843951	1.25952	1.0310 (0.8440 - 1.2595)	Relative count	Treg	f_Treg_Trait513	CD39+ activated Treg %activated Treg	GCST90001490
ebi-a-GCST90001491	VdwBeA	Benign neoplasm of ovary	|| id:ebi-a-GCST90001491	MR Egger	10	-0.0547615	0.0312849	0.118159	0.511723	-0.11608	0.00655693	0.946711	0.890404	1.00658	0.9467 (0.8904 - 1.0066)	Relative count	Treg	f_Treg_Trait514	CD39+ activated Treg %CD4 Treg	GCST90001491
ebi-a-GCST90001491	VdwBeA	Benign neoplasm of ovary	|| id:ebi-a-GCST90001491	Weighted median	10	-0.00752903	0.0205354	0.713889	0.511723	-0.0477783	0.0327203	0.992499	0.953345	1.03326	0.9925 (0.9533 - 1.0333)	Relative count	Treg	f_Treg_Trait514	CD39+ activated Treg %CD4 Treg	GCST90001491
ebi-a-GCST90001491	VdwBeA	Benign neoplasm of ovary	|| id:ebi-a-GCST90001491	Inverse variance weighted	10	-0.0081737	0.0192803	0.671609	0.511723	-0.0459631	0.0296157	0.99186	0.955077	1.03006	0.9919 (0.9551 - 1.0301)	Relative count	Treg	f_Treg_Trait514	CD39+ activated Treg %CD4 Treg	GCST90001491
ebi-a-GCST90001491	VdwBeA	Benign neoplasm of ovary	|| id:ebi-a-GCST90001491	Simple mode	10	0.0214311	0.0456602	0.649975	0.511723	-0.068063	0.110925	1.02166	0.934202	1.11731	1.0217 (0.9342 - 1.1173)	Relative count	Treg	f_Treg_Trait514	CD39+ activated Treg %CD4 Treg	GCST90001491
ebi-a-GCST90001491	VdwBeA	Benign neoplasm of ovary	|| id:ebi-a-GCST90001491	Weighted mode	10	-0.00910548	0.0206213	0.669228	0.511723	-0.0495233	0.0313123	0.990936	0.951683	1.03181	0.9909 (0.9517 - 1.0318)	Relative count	Treg	f_Treg_Trait514	CD39+ activated Treg %CD4 Treg	GCST90001491
ebi-a-GCST90001492	VdwBeA	Benign neoplasm of ovary	|| id:ebi-a-GCST90001492	MR Egger	9	0.259697	0.129406	0.0847603	0.0622433	0.00606103	0.513333	1.29654	1.00608	1.67085	1.2965 (1.0061 - 1.6709)	Absolute count	Treg	f_Treg_Trait515	Secreting Treg AC	GCST90001492
ebi-a-GCST90001492	VdwBeA	Benign neoplasm of ovary	|| id:ebi-a-GCST90001492	Weighted median	9	0.0195345	0.0704234	0.781483	0.0622433	-0.118495	0.157564	1.01973	0.888256	1.17066	1.0197 (0.8883 - 1.1707)	Absolute count	Treg	f_Treg_Trait515	Secreting Treg AC	GCST90001492
ebi-a-GCST90001492	VdwBeA	Benign neoplasm of ovary	|| id:ebi-a-GCST90001492	Inverse variance weighted	9	0.0244584	0.0533006	0.646323	0.0622433	-0.0800107	0.128927	1.02476	0.923106	1.13761	1.0248 (0.9231 - 1.1376)	Absolute count	Treg	f_Treg_Trait515	Secreting Treg AC	GCST90001492
ebi-a-GCST90001492	VdwBeA	Benign neoplasm of ovary	|| id:ebi-a-GCST90001492	Simple mode	9	0.0367433	0.112126	0.751553	0.0622433	-0.183024	0.256511	1.03743	0.832748	1.29241	1.0374 (0.8327 - 1.2924)	Absolute count	Treg	f_Treg_Trait515	Secreting Treg AC	GCST90001492
ebi-a-GCST90001492	VdwBeA	Benign neoplasm of ovary	|| id:ebi-a-GCST90001492	Weighted mode	9	-0.0057777	0.110275	0.9595	0.0622433	-0.221917	0.210362	0.994239	0.800982	1.23412	0.9942 (0.8010 - 1.2341)	Absolute count	Treg	f_Treg_Trait515	Secreting Treg AC	GCST90001492
ebi-a-GCST90001493	VdwBeA	Benign neoplasm of ovary	|| id:ebi-a-GCST90001493	MR Egger	11	-0.104161	0.0919309	0.286481	0.109824	-0.284345	0.0760239	0.901081	0.752507	1.07899	0.9011 (0.7525 - 1.0790)	Relative count	Treg	f_Treg_Trait516	Secreting Treg % CD4 Treg	GCST90001493
ebi-a-GCST90001493	VdwBeA	Benign neoplasm of ovary	|| id:ebi-a-GCST90001493	Weighted median	11	-0.0242394	0.0510628	0.635003	0.109824	-0.124322	0.0758436	0.976052	0.883095	1.07879	0.9761 (0.8831 - 1.0788)	Relative count	Treg	f_Treg_Trait516	Secreting Treg % CD4 Treg	GCST90001493
ebi-a-GCST90001493	VdwBeA	Benign neoplasm of ovary	|| id:ebi-a-GCST90001493	Inverse variance weighted	11	0.00701984	0.0396322	0.85941	0.109824	-0.0706592	0.0846989	1.00704	0.931779	1.08839	1.0070 (0.9318 - 1.0884)	Relative count	Treg	f_Treg_Trait516	Secreting Treg % CD4 Treg	GCST90001493
ebi-a-GCST90001493	VdwBeA	Benign neoplasm of ovary	|| id:ebi-a-GCST90001493	Simple mode	11	-0.0186765	0.0855059	0.831493	0.109824	-0.186268	0.148915	0.981497	0.830051	1.16057	0.9815 (0.8301 - 1.1606)	Relative count	Treg	f_Treg_Trait516	Secreting Treg % CD4 Treg	GCST90001493
ebi-a-GCST90001493	VdwBeA	Benign neoplasm of ovary	|| id:ebi-a-GCST90001493	Weighted mode	11	-0.0205004	0.0595892	0.737949	0.109824	-0.137295	0.0962944	0.979708	0.871713	1.10108	0.9797 (0.8717 - 1.1011)	Relative count	Treg	f_Treg_Trait516	Secreting Treg % CD4 Treg	GCST90001493
ebi-a-GCST90001494	VdwBeA	Benign neoplasm of ovary	|| id:ebi-a-GCST90001494	MR Egger	11	0.0182324	0.140364	0.899507	0.0953443	-0.25688	0.293345	1.0184	0.773461	1.34091	1.0184 (0.7735 - 1.3409)	Relative count	Treg	f_Treg_Trait517	Secreting Treg %CD4	GCST90001494
ebi-a-GCST90001494	VdwBeA	Benign neoplasm of ovary	|| id:ebi-a-GCST90001494	Weighted median	11	-0.0291648	0.0632077	0.644503	0.0953443	-0.153052	0.0947222	0.971256	0.858085	1.09935	0.9713 (0.8581 - 1.0994)	Relative count	Treg	f_Treg_Trait517	Secreting Treg %CD4	GCST90001494
ebi-a-GCST90001494	VdwBeA	Benign neoplasm of ovary	|| id:ebi-a-GCST90001494	Inverse variance weighted	11	0.00532206	0.0457467	0.907385	0.0953443	-0.0843415	0.0949857	1.00534	0.919117	1.09964	1.0053 (0.9191 - 1.0996)	Relative count	Treg	f_Treg_Trait517	Secreting Treg %CD4	GCST90001494
ebi-a-GCST90001494	VdwBeA	Benign neoplasm of ovary	|| id:ebi-a-GCST90001494	Simple mode	11	-0.0128531	0.0982325	0.898494	0.0953443	-0.205389	0.179683	0.987229	0.814331	1.19684	0.9872 (0.8143 - 1.1968)	Relative count	Treg	f_Treg_Trait517	Secreting Treg %CD4	GCST90001494
ebi-a-GCST90001494	VdwBeA	Benign neoplasm of ovary	|| id:ebi-a-GCST90001494	Weighted mode	11	-0.0147045	0.0908086	0.874587	0.0953443	-0.192689	0.16328	0.985403	0.824738	1.17737	0.9854 (0.8247 - 1.1774)	Relative count	Treg	f_Treg_Trait517	Secreting Treg %CD4	GCST90001494
ebi-a-GCST90001495	VdwBeA	Benign neoplasm of ovary	|| id:ebi-a-GCST90001495	MR Egger	14	0.00733959	0.0288515	0.8035	0.573852	-0.0492094	0.0638886	1.00737	0.951982	1.06597	1.0074 (0.9520 - 1.0660)	Absolute count	Treg	f_Treg_Trait518	CD39+ secreting Treg AC	GCST90001495
ebi-a-GCST90001495	VdwBeA	Benign neoplasm of ovary	|| id:ebi-a-GCST90001495	Weighted median	14	-0.00728191	0.0190082	0.701651	0.573852	-0.044538	0.0299742	0.992745	0.956439	1.03043	0.9927 (0.9564 - 1.0304)	Absolute count	Treg	f_Treg_Trait518	CD39+ secreting Treg AC	GCST90001495
ebi-a-GCST90001495	VdwBeA	Benign neoplasm of ovary	|| id:ebi-a-GCST90001495	Inverse variance weighted	14	0.000410842	0.016914	0.980621	0.573852	-0.0327406	0.0335623	1.00041	0.96779	1.03413	1.0004 (0.9678 - 1.0341)	Absolute count	Treg	f_Treg_Trait518	CD39+ secreting Treg AC	GCST90001495
ebi-a-GCST90001495	VdwBeA	Benign neoplasm of ovary	|| id:ebi-a-GCST90001495	Simple mode	14	-0.035799	0.0451641	0.442212	0.573852	-0.124321	0.0527226	0.964834	0.883097	1.05414	0.9648 (0.8831 - 1.0541)	Absolute count	Treg	f_Treg_Trait518	CD39+ secreting Treg AC	GCST90001495
ebi-a-GCST90001495	VdwBeA	Benign neoplasm of ovary	|| id:ebi-a-GCST90001495	Weighted mode	14	-0.00890446	0.0192725	0.651698	0.573852	-0.0466786	0.0288697	0.991135	0.954394	1.02929	0.9911 (0.9544 - 1.0293)	Absolute count	Treg	f_Treg_Trait518	CD39+ secreting Treg AC	GCST90001495
ebi-a-GCST90001496	VdwBeA	Benign neoplasm of ovary	|| id:ebi-a-GCST90001496	MR Egger	13	-0.000374121	0.0604221	0.995171	0.220978	-0.118801	0.118053	0.999626	0.887984	1.1253	0.9996 (0.8880 - 1.1253)	Relative count	Treg	f_Treg_Trait519	CD39+ secreting Treg %secreting Treg	GCST90001496
ebi-a-GCST90001496	VdwBeA	Benign neoplasm of ovary	|| id:ebi-a-GCST90001496	Weighted median	13	-0.0107513	0.0405226	0.790767	0.220978	-0.0901755	0.068673	0.989306	0.913771	1.07109	0.9893 (0.9138 - 1.0711)	Relative count	Treg	f_Treg_Trait519	CD39+ secreting Treg %secreting Treg	GCST90001496
ebi-a-GCST90001496	VdwBeA	Benign neoplasm of ovary	|| id:ebi-a-GCST90001496	Inverse variance weighted	13	-0.00817776	0.029757	0.783456	0.220978	-0.0665014	0.0501459	0.991856	0.935662	1.05142	0.9919 (0.9357 - 1.0514)	Relative count	Treg	f_Treg_Trait519	CD39+ secreting Treg %secreting Treg	GCST90001496
ebi-a-GCST90001496	VdwBeA	Benign neoplasm of ovary	|| id:ebi-a-GCST90001496	Simple mode	13	-0.0024225	0.059854	0.968381	0.220978	-0.119736	0.114891	0.99758	0.887154	1.12175	0.9976 (0.8872 - 1.1218)	Relative count	Treg	f_Treg_Trait519	CD39+ secreting Treg %secreting Treg	GCST90001496
ebi-a-GCST90001496	VdwBeA	Benign neoplasm of ovary	|| id:ebi-a-GCST90001496	Weighted mode	13	-0.00604159	0.043117	0.890889	0.220978	-0.0905508	0.0784676	0.993977	0.913428	1.08163	0.9940 (0.9134 - 1.0816)	Relative count	Treg	f_Treg_Trait519	CD39+ secreting Treg %secreting Treg	GCST90001496
ebi-a-GCST90001497	VdwBeA	Benign neoplasm of ovary	|| id:ebi-a-GCST90001497	MR Egger	11	0.0583489	0.101155	0.578197	0.202452	-0.139915	0.256612	1.06008	0.869432	1.29254	1.0601 (0.8694 - 1.2925)	Relative count	Treg	f_Treg_Trait520	CD39+ secreting Treg %CD4 Treg	GCST90001497
ebi-a-GCST90001497	VdwBeA	Benign neoplasm of ovary	|| id:ebi-a-GCST90001497	Weighted median	11	-0.0124625	0.0456974	0.785069	0.202452	-0.102029	0.0771044	0.987615	0.903003	1.08015	0.9876 (0.9030 - 1.0802)	Relative count	Treg	f_Treg_Trait520	CD39+ secreting Treg %CD4 Treg	GCST90001497
ebi-a-GCST90001497	VdwBeA	Benign neoplasm of ovary	|| id:ebi-a-GCST90001497	Inverse variance weighted	11	-0.00925833	0.0442926	0.834427	0.202452	-0.0960718	0.0775552	0.990784	0.908399	1.08064	0.9908 (0.9084 - 1.0806)	Relative count	Treg	f_Treg_Trait520	CD39+ secreting Treg %CD4 Treg	GCST90001497
ebi-a-GCST90001497	VdwBeA	Benign neoplasm of ovary	|| id:ebi-a-GCST90001497	Simple mode	11	0.0147791	0.0919415	0.875495	0.202452	-0.165426	0.194984	1.01489	0.847532	1.21529	1.0149 (0.8475 - 1.2153)	Relative count	Treg	f_Treg_Trait520	CD39+ secreting Treg %CD4 Treg	GCST90001497
ebi-a-GCST90001497	VdwBeA	Benign neoplasm of ovary	|| id:ebi-a-GCST90001497	Weighted mode	11	0.00383116	0.0487544	0.938916	0.202452	-0.0917275	0.0993899	1.00384	0.912354	1.1045	1.0038 (0.9124 - 1.1045)	Relative count	Treg	f_Treg_Trait520	CD39+ secreting Treg %CD4 Treg	GCST90001497
ebi-a-GCST90001498	VdwBeA	Benign neoplasm of ovary	|| id:ebi-a-GCST90001498	MR Egger	13	-0.054066	0.151189	0.727406	0.0953947	-0.350397	0.242265	0.94737	0.704408	1.27413	0.9474 (0.7044 - 1.2741)	Absolute count	Treg	f_Treg_Trait521	Activated & resting Treg AC	GCST90001498
ebi-a-GCST90001498	VdwBeA	Benign neoplasm of ovary	|| id:ebi-a-GCST90001498	Weighted median	13	-0.0173279	0.0652023	0.790427	0.0953947	-0.145124	0.110469	0.982821	0.864915	1.1168	0.9828 (0.8649 - 1.1168)	Absolute count	Treg	f_Treg_Trait521	Activated & resting Treg AC	GCST90001498
ebi-a-GCST90001498	VdwBeA	Benign neoplasm of ovary	|| id:ebi-a-GCST90001498	Inverse variance weighted	13	0.0010515	0.0451192	0.981407	0.0953947	-0.0873822	0.0894852	1.00105	0.916327	1.09361	1.0011 (0.9163 - 1.0936)	Absolute count	Treg	f_Treg_Trait521	Activated & resting Treg AC	GCST90001498
ebi-a-GCST90001498	VdwBeA	Benign neoplasm of ovary	|| id:ebi-a-GCST90001498	Simple mode	13	0.140181	0.113124	0.238969	0.0953947	-0.0815423	0.361904	1.15048	0.921694	1.43606	1.1505 (0.9217 - 1.4361)	Absolute count	Treg	f_Treg_Trait521	Activated & resting Treg AC	GCST90001498
ebi-a-GCST90001498	VdwBeA	Benign neoplasm of ovary	|| id:ebi-a-GCST90001498	Weighted mode	13	0.133045	0.0990421	0.204021	0.0953947	-0.0610772	0.327168	1.1423	0.940751	1.38703	1.1423 (0.9408 - 1.3870)	Absolute count	Treg	f_Treg_Trait521	Activated & resting Treg AC	GCST90001498
ebi-a-GCST90001499	VdwBeA	Benign neoplasm of ovary	|| id:ebi-a-GCST90001499	MR Egger	8	0.186346	0.145828	0.248514	0.0906456	-0.0994769	0.472168	1.20484	0.905311	1.60347	1.2048 (0.9053 - 1.6035)	Relative count	Treg	f_Treg_Trait522	Activated & resting Treg % CD4 Treg	GCST90001499
ebi-a-GCST90001499	VdwBeA	Benign neoplasm of ovary	|| id:ebi-a-GCST90001499	Weighted median	8	0.0625731	0.0576869	0.278054	0.0906456	-0.0504932	0.175639	1.06457	0.95076	1.19201	1.0646 (0.9508 - 1.1920)	Relative count	Treg	f_Treg_Trait522	Activated & resting Treg % CD4 Treg	GCST90001499
ebi-a-GCST90001499	VdwBeA	Benign neoplasm of ovary	|| id:ebi-a-GCST90001499	Inverse variance weighted	8	0.0471673	0.0519519	0.36393	0.0906456	-0.0546584	0.148993	1.0483	0.946808	1.16066	1.0483 (0.9468 - 1.1607)	Relative count	Treg	f_Treg_Trait522	Activated & resting Treg % CD4 Treg	GCST90001499
ebi-a-GCST90001499	VdwBeA	Benign neoplasm of ovary	|| id:ebi-a-GCST90001499	Simple mode	8	0.0456955	0.10965	0.68935	0.0906456	-0.169218	0.260609	1.04676	0.844325	1.29772	1.0468 (0.8443 - 1.2977)	Relative count	Treg	f_Treg_Trait522	Activated & resting Treg % CD4 Treg	GCST90001499
ebi-a-GCST90001499	VdwBeA	Benign neoplasm of ovary	|| id:ebi-a-GCST90001499	Weighted mode	8	0.0587873	0.0647336	0.393993	0.0906456	-0.0680905	0.185665	1.06055	0.934176	1.20402	1.0605 (0.9342 - 1.2040)	Relative count	Treg	f_Treg_Trait522	Activated & resting Treg % CD4 Treg	GCST90001499
ebi-a-GCST90001500	VdwBeA	Benign neoplasm of ovary	|| id:ebi-a-GCST90001500	MR Egger	14	-0.0657552	0.089212	0.475246	0.110556	-0.240611	0.1091	0.93636	0.786148	1.11527	0.9364 (0.7861 - 1.1153)	Relative count	Treg	f_Treg_Trait523	Activated & resting Treg %CD4+	GCST90001500
ebi-a-GCST90001500	VdwBeA	Benign neoplasm of ovary	|| id:ebi-a-GCST90001500	Weighted median	14	0.011426	0.0582361	0.844452	0.110556	-0.102717	0.125569	1.01149	0.902383	1.13379	1.0115 (0.9024 - 1.1338)	Relative count	Treg	f_Treg_Trait523	Activated & resting Treg %CD4+	GCST90001500
ebi-a-GCST90001500	VdwBeA	Benign neoplasm of ovary	|| id:ebi-a-GCST90001500	Inverse variance weighted	14	-0.0353875	0.0422287	0.402032	0.110556	-0.118156	0.0473807	0.965231	0.888558	1.04852	0.9652 (0.8886 - 1.0485)	Relative count	Treg	f_Treg_Trait523	Activated & resting Treg %CD4+	GCST90001500
ebi-a-GCST90001500	VdwBeA	Benign neoplasm of ovary	|| id:ebi-a-GCST90001500	Simple mode	14	0.0918591	0.108104	0.410853	0.110556	-0.120025	0.303743	1.09621	0.886898	1.35492	1.0962 (0.8869 - 1.3549)	Relative count	Treg	f_Treg_Trait523	Activated & resting Treg %CD4+	GCST90001500
ebi-a-GCST90001500	VdwBeA	Benign neoplasm of ovary	|| id:ebi-a-GCST90001500	Weighted mode	14	0.076115	0.0767447	0.3394	0.110556	-0.0743046	0.226535	1.07909	0.928389	1.25425	1.0791 (0.9284 - 1.2542)	Relative count	Treg	f_Treg_Trait523	Activated & resting Treg %CD4+	GCST90001500
ebi-a-GCST90001501	VdwBeA	Benign neoplasm of ovary	|| id:ebi-a-GCST90001501	MR Egger	7	0.203079	0.15215	0.239512	0.0499393	-0.095134	0.501293	1.22517	0.909251	1.65085	1.2252 (0.9093 - 1.6509)	Absolute count	Treg	f_Treg_Trait527	Activated & secreting Treg AC	GCST90001501
ebi-a-GCST90001501	VdwBeA	Benign neoplasm of ovary	|| id:ebi-a-GCST90001501	Weighted median	7	0.0612233	0.0767286	0.424917	0.0499393	-0.0891648	0.211611	1.06314	0.914695	1.23567	1.0631 (0.9147 - 1.2357)	Absolute count	Treg	f_Treg_Trait527	Activated & secreting Treg AC	GCST90001501
ebi-a-GCST90001501	VdwBeA	Benign neoplasm of ovary	|| id:ebi-a-GCST90001501	Inverse variance weighted	7	0.0783994	0.0593078	0.186199	0.0499393	-0.0378439	0.194643	1.08155	0.962863	1.21488	1.0816 (0.9629 - 1.2149)	Absolute count	Treg	f_Treg_Trait527	Activated & secreting Treg AC	GCST90001501
ebi-a-GCST90001501	VdwBeA	Benign neoplasm of ovary	|| id:ebi-a-GCST90001501	Simple mode	7	0.110058	0.109234	0.352564	0.0499393	-0.10404	0.324156	1.11634	0.901189	1.38286	1.1163 (0.9012 - 1.3829)	Absolute count	Treg	f_Treg_Trait527	Activated & secreting Treg AC	GCST90001501
ebi-a-GCST90001501	VdwBeA	Benign neoplasm of ovary	|| id:ebi-a-GCST90001501	Weighted mode	7	0.0746524	0.104279	0.500959	0.0499393	-0.129735	0.27904	1.07751	0.878328	1.32186	1.0775 (0.8783 - 1.3219)	Absolute count	Treg	f_Treg_Trait527	Activated & secreting Treg AC	GCST90001501
ebi-a-GCST90001502	VdwBeA	Benign neoplasm of ovary	|| id:ebi-a-GCST90001502	MR Egger	11	-0.147424	0.0922932	0.144654	0.123887	-0.328318	0.033471	0.862928	0.720134	1.03404	0.8629 (0.7201 - 1.0340)	Relative count	Treg	f_Treg_Trait528	Activated & secreting Treg %CD4 Treg	GCST90001502
ebi-a-GCST90001502	VdwBeA	Benign neoplasm of ovary	|| id:ebi-a-GCST90001502	Weighted median	11	-0.0546181	0.0504415	0.278897	0.123887	-0.153483	0.0442472	0.946847	0.857715	1.04524	0.9468 (0.8577 - 1.0452)	Relative count	Treg	f_Treg_Trait528	Activated & secreting Treg %CD4 Treg	GCST90001502
ebi-a-GCST90001502	VdwBeA	Benign neoplasm of ovary	|| id:ebi-a-GCST90001502	Inverse variance weighted	11	-0.0317189	0.0390353	0.416465	0.123887	-0.108228	0.0447903	0.968779	0.897423	1.04581	0.9688 (0.8974 - 1.0458)	Relative count	Treg	f_Treg_Trait528	Activated & secreting Treg %CD4 Treg	GCST90001502
ebi-a-GCST90001502	VdwBeA	Benign neoplasm of ovary	|| id:ebi-a-GCST90001502	Simple mode	11	-0.0343782	0.0694137	0.631115	0.123887	-0.170429	0.101673	0.966206	0.843303	1.10702	0.9662 (0.8433 - 1.1070)	Relative count	Treg	f_Treg_Trait528	Activated & secreting Treg %CD4 Treg	GCST90001502
ebi-a-GCST90001502	VdwBeA	Benign neoplasm of ovary	|| id:ebi-a-GCST90001502	Weighted mode	11	-0.0600089	0.0536022	0.289086	0.123887	-0.165069	0.0450514	0.941756	0.847835	1.04608	0.9418 (0.8478 - 1.0461)	Relative count	Treg	f_Treg_Trait528	Activated & secreting Treg %CD4 Treg	GCST90001502
ebi-a-GCST90001503	VdwBeA	Benign neoplasm of ovary	|| id:ebi-a-GCST90001503	MR Egger	9	-0.0147702	0.147157	0.922864	0.0782221	-0.303197	0.273657	0.985338	0.738454	1.31476	0.9853 (0.7385 - 1.3148)	Relative count	Treg	f_Treg_Trait529	Activated & secreting Treg %CD4+	GCST90001503
ebi-a-GCST90001503	VdwBeA	Benign neoplasm of ovary	|| id:ebi-a-GCST90001503	Weighted median	9	0.121029	0.0708703	0.0876825	0.0782221	-0.017877	0.259935	1.12866	0.982282	1.29685	1.1287 (0.9823 - 1.2968)	Relative count	Treg	f_Treg_Trait529	Activated & secreting Treg %CD4+	GCST90001503
ebi-a-GCST90001503	VdwBeA	Benign neoplasm of ovary	|| id:ebi-a-GCST90001503	Inverse variance weighted	9	0.0682905	0.0554753	0.218321	0.0782221	-0.0404412	0.177022	1.07068	0.960366	1.19366	1.0707 (0.9604 - 1.1937)	Relative count	Treg	f_Treg_Trait529	Activated & secreting Treg %CD4+	GCST90001503
ebi-a-GCST90001503	VdwBeA	Benign neoplasm of ovary	|| id:ebi-a-GCST90001503	Simple mode	9	0.174127	0.12847	0.212317	0.0782221	-0.0776744	0.425929	1.19021	0.925266	1.53101	1.1902 (0.9253 - 1.5310)	Relative count	Treg	f_Treg_Trait529	Activated & secreting Treg %CD4+	GCST90001503
ebi-a-GCST90001503	VdwBeA	Benign neoplasm of ovary	|| id:ebi-a-GCST90001503	Weighted mode	9	0.176242	0.128145	0.206308	0.0782221	-0.0749223	0.427407	1.19273	0.927816	1.53328	1.1927 (0.9278 - 1.5333)	Relative count	Treg	f_Treg_Trait529	Activated & secreting Treg %CD4+	GCST90001503
ebi-a-GCST90001504	VdwBeA	Benign neoplasm of ovary	|| id:ebi-a-GCST90001504	MR Egger	9	0.124857	0.12296	0.343707	0.0714346	-0.116145	0.365859	1.13299	0.890346	1.44175	1.1330 (0.8903 - 1.4418)	Absolute count	Treg	f_Treg_Trait533	CD25hi AC	GCST90001504
ebi-a-GCST90001504	VdwBeA	Benign neoplasm of ovary	|| id:ebi-a-GCST90001504	Weighted median	9	0.0139462	0.0702974	0.842742	0.0714346	-0.123837	0.151729	1.01404	0.883524	1.16384	1.0140 (0.8835 - 1.1638)	Absolute count	Treg	f_Treg_Trait533	CD25hi AC	GCST90001504
ebi-a-GCST90001504	VdwBeA	Benign neoplasm of ovary	|| id:ebi-a-GCST90001504	Inverse variance weighted	9	0.0185551	0.0551369	0.736472	0.0714346	-0.0895131	0.126623	1.01873	0.914376	1.13499	1.0187 (0.9144 - 1.1350)	Absolute count	Treg	f_Treg_Trait533	CD25hi AC	GCST90001504
ebi-a-GCST90001504	VdwBeA	Benign neoplasm of ovary	|| id:ebi-a-GCST90001504	Simple mode	9	-0.0105332	0.0922711	0.911928	0.0714346	-0.191385	0.170318	0.989522	0.825815	1.18568	0.9895 (0.8258 - 1.1857)	Absolute count	Treg	f_Treg_Trait533	CD25hi AC	GCST90001504
ebi-a-GCST90001504	VdwBeA	Benign neoplasm of ovary	|| id:ebi-a-GCST90001504	Weighted mode	9	0.00618584	0.086339	0.944642	0.0714346	-0.163039	0.17541	1.00621	0.849558	1.19173	1.0062 (0.8496 - 1.1917)	Absolute count	Treg	f_Treg_Trait533	CD25hi AC	GCST90001504
ebi-a-GCST90001505	VdwBeA	Benign neoplasm of ovary	|| id:ebi-a-GCST90001505	MR Egger	13	0.0306854	0.119447	0.802001	0.111141	-0.203431	0.264802	1.03116	0.815926	1.30317	1.0312 (0.8159 - 1.3032)	Relative count	Treg	f_Treg_Trait534	CD25hi %CD4+	GCST90001505
ebi-a-GCST90001505	VdwBeA	Benign neoplasm of ovary	|| id:ebi-a-GCST90001505	Weighted median	13	0.0481815	0.053975	0.372037	0.111141	-0.0576094	0.153973	1.04936	0.944019	1.16646	1.0494 (0.9440 - 1.1665)	Relative count	Treg	f_Treg_Trait534	CD25hi %CD4+	GCST90001505
ebi-a-GCST90001505	VdwBeA	Benign neoplasm of ovary	|| id:ebi-a-GCST90001505	Inverse variance weighted	13	-0.00327312	0.05855	0.955419	0.111141	-0.118031	0.111485	0.996732	0.888668	1.11794	0.9967 (0.8887 - 1.1179)	Relative count	Treg	f_Treg_Trait534	CD25hi %CD4+	GCST90001505
ebi-a-GCST90001505	VdwBeA	Benign neoplasm of ovary	|| id:ebi-a-GCST90001505	Simple mode	13	-0.00156613	0.0760185	0.983902	0.111141	-0.150562	0.14743	0.998435	0.860224	1.15885	0.9984 (0.8602 - 1.1589)	Relative count	Treg	f_Treg_Trait534	CD25hi %CD4+	GCST90001505
ebi-a-GCST90001505	VdwBeA	Benign neoplasm of ovary	|| id:ebi-a-GCST90001505	Weighted mode	13	0.047885	0.0457492	0.31587	0.111141	-0.0417833	0.137553	1.04905	0.959078	1.14746	1.0491 (0.9591 - 1.1475)	Relative count	Treg	f_Treg_Trait534	CD25hi %CD4+	GCST90001505
ebi-a-GCST90001506	VdwBeA	Benign neoplasm of ovary	|| id:ebi-a-GCST90001506	MR Egger	9	0.0474501	0.141413	0.747049	0.0753091	-0.22972	0.32462	1.04859	0.794756	1.38351	1.0486 (0.7948 - 1.3835)	Relative count	Treg	f_Treg_Trait535	CD25hi %T cell	GCST90001506
ebi-a-GCST90001506	VdwBeA	Benign neoplasm of ovary	|| id:ebi-a-GCST90001506	Weighted median	9	-0.0342575	0.0706111	0.627564	0.0753091	-0.172655	0.10414	0.966323	0.841428	1.10976	0.9663 (0.8414 - 1.1098)	Relative count	Treg	f_Treg_Trait535	CD25hi %T cell	GCST90001506
ebi-a-GCST90001506	VdwBeA	Benign neoplasm of ovary	|| id:ebi-a-GCST90001506	Inverse variance weighted	9	-0.0302826	0.0583759	0.603933	0.0753091	-0.144699	0.084134	0.970171	0.865282	1.08777	0.9702 (0.8653 - 1.0878)	Relative count	Treg	f_Treg_Trait535	CD25hi %T cell	GCST90001506
ebi-a-GCST90001506	VdwBeA	Benign neoplasm of ovary	|| id:ebi-a-GCST90001506	Simple mode	9	-0.172435	0.133157	0.231449	0.0753091	-0.433423	0.0885528	0.841613	0.648286	1.09259	0.8416 (0.6483 - 1.0926)	Relative count	Treg	f_Treg_Trait535	CD25hi %T cell	GCST90001506
ebi-a-GCST90001506	VdwBeA	Benign neoplasm of ovary	|| id:ebi-a-GCST90001506	Weighted mode	9	-0.166317	0.12687	0.226262	0.0753091	-0.414982	0.0823487	0.846778	0.660352	1.08583	0.8468 (0.6604 - 1.0858)	Relative count	Treg	f_Treg_Trait535	CD25hi %T cell	GCST90001506
ebi-a-GCST90001507	VdwBeA	Benign neoplasm of ovary	|| id:ebi-a-GCST90001507	MR Egger	10	-0.194159	0.128247	0.168498	0.0892112	-0.445522	0.0572041	0.823527	0.64049	1.05887	0.8235 (0.6405 - 1.0589)	Absolute count	Treg	f_Treg_Trait536	CD25hi CD45RA+ CD4 not Treg AC	GCST90001507
ebi-a-GCST90001507	VdwBeA	Benign neoplasm of ovary	|| id:ebi-a-GCST90001507	Weighted median	10	-0.0192825	0.0567586	0.734061	0.0892112	-0.130529	0.0919644	0.980902	0.877631	1.09633	0.9809 (0.8776 - 1.0963)	Absolute count	Treg	f_Treg_Trait536	CD25hi CD45RA+ CD4 not Treg AC	GCST90001507
ebi-a-GCST90001507	VdwBeA	Benign neoplasm of ovary	|| id:ebi-a-GCST90001507	Inverse variance weighted	10	-0.0255379	0.0411485	0.534845	0.0892112	-0.106189	0.0551132	0.974785	0.899255	1.05666	0.9748 (0.8993 - 1.0567)	Absolute count	Treg	f_Treg_Trait536	CD25hi CD45RA+ CD4 not Treg AC	GCST90001507
ebi-a-GCST90001507	VdwBeA	Benign neoplasm of ovary	|| id:ebi-a-GCST90001507	Simple mode	10	0.0116389	0.0715185	0.874319	0.0892112	-0.128537	0.151815	1.01171	0.879381	1.16395	1.0117 (0.8794 - 1.1639)	Absolute count	Treg	f_Treg_Trait536	CD25hi CD45RA+ CD4 not Treg AC	GCST90001507
ebi-a-GCST90001507	VdwBeA	Benign neoplasm of ovary	|| id:ebi-a-GCST90001507	Weighted mode	10	-0.0126312	0.0709766	0.862693	0.0892112	-0.151745	0.126483	0.987448	0.859207	1.13483	0.9874 (0.8592 - 1.1348)	Absolute count	Treg	f_Treg_Trait536	CD25hi CD45RA+ CD4 not Treg AC	GCST90001507
ebi-a-GCST90001508	VdwBeA	Benign neoplasm of ovary	|| id:ebi-a-GCST90001508	MR Egger	8	-0.139872	0.077993	0.123072	0.0732325	-0.292739	0.0129938	0.869469	0.746217	1.01308	0.8695 (0.7462 - 1.0131)	Relative count	Treg	f_Treg_Trait537	CD25hi CD45RA+ CD4 not Treg %CD4+	GCST90001508
ebi-a-GCST90001508	VdwBeA	Benign neoplasm of ovary	|| id:ebi-a-GCST90001508	Weighted median	8	-0.0406024	0.0472267	0.389936	0.0732325	-0.133167	0.051962	0.960211	0.875319	1.05334	0.9602 (0.8753 - 1.0533)	Relative count	Treg	f_Treg_Trait537	CD25hi CD45RA+ CD4 not Treg %CD4+	GCST90001508
ebi-a-GCST90001508	VdwBeA	Benign neoplasm of ovary	|| id:ebi-a-GCST90001508	Inverse variance weighted	8	-0.0195879	0.0360118	0.58649	0.0732325	-0.090171	0.0509952	0.980603	0.913775	1.05232	0.9806 (0.9138 - 1.0523)	Relative count	Treg	f_Treg_Trait537	CD25hi CD45RA+ CD4 not Treg %CD4+	GCST90001508
ebi-a-GCST90001508	VdwBeA	Benign neoplasm of ovary	|| id:ebi-a-GCST90001508	Simple mode	8	-0.0248272	0.0707043	0.735813	0.0732325	-0.163408	0.113753	0.975478	0.849245	1.12048	0.9755 (0.8492 - 1.1205)	Relative count	Treg	f_Treg_Trait537	CD25hi CD45RA+ CD4 not Treg %CD4+	GCST90001508
ebi-a-GCST90001508	VdwBeA	Benign neoplasm of ovary	|| id:ebi-a-GCST90001508	Weighted mode	8	-0.0525371	0.0510696	0.337832	0.0732325	-0.152633	0.0475592	0.948819	0.858444	1.04871	0.9488 (0.8584 - 1.0487)	Relative count	Treg	f_Treg_Trait537	CD25hi CD45RA+ CD4 not Treg %CD4+	GCST90001508
ebi-a-GCST90001509	VdwBeA	Benign neoplasm of ovary	|| id:ebi-a-GCST90001509	MR Egger	11	-0.0668939	0.0790423	0.419315	0.0864543	-0.221817	0.088029	0.935294	0.801062	1.09202	0.9353 (0.8011 - 1.0920)	Relative count	Treg	f_Treg_Trait538	CD25hi CD45RA+ CD4 not Treg %T cell	GCST90001509
ebi-a-GCST90001509	VdwBeA	Benign neoplasm of ovary	|| id:ebi-a-GCST90001509	Weighted median	11	-0.0275109	0.0478242	0.565121	0.0864543	-0.121246	0.0662244	0.972864	0.885816	1.06847	0.9729 (0.8858 - 1.0685)	Relative count	Treg	f_Treg_Trait538	CD25hi CD45RA+ CD4 not Treg %T cell	GCST90001509
ebi-a-GCST90001509	VdwBeA	Benign neoplasm of ovary	|| id:ebi-a-GCST90001509	Inverse variance weighted	11	-0.00522094	0.0369101	0.887514	0.0864543	-0.0775647	0.0671229	0.994793	0.925367	1.06943	0.9948 (0.9254 - 1.0694)	Relative count	Treg	f_Treg_Trait538	CD25hi CD45RA+ CD4 not Treg %T cell	GCST90001509
ebi-a-GCST90001509	VdwBeA	Benign neoplasm of ovary	|| id:ebi-a-GCST90001509	Simple mode	11	0.0194836	0.0857867	0.824909	0.0864543	-0.148658	0.187625	1.01967	0.861864	1.20638	1.0197 (0.8619 - 1.2064)	Relative count	Treg	f_Treg_Trait538	CD25hi CD45RA+ CD4 not Treg %T cell	GCST90001509
ebi-a-GCST90001509	VdwBeA	Benign neoplasm of ovary	|| id:ebi-a-GCST90001509	Weighted mode	11	-0.042846	0.0506826	0.417667	0.0864543	-0.142184	0.0564918	0.958059	0.867462	1.05812	0.9581 (0.8675 - 1.0581)	Relative count	Treg	f_Treg_Trait538	CD25hi CD45RA+ CD4 not Treg %T cell	GCST90001509
ebi-a-GCST90001510	VdwBeA	Benign neoplasm of ovary	|| id:ebi-a-GCST90001510	MR Egger	6	0.205973	0.128655	0.184638	0.0610856	-0.046191	0.458137	1.22872	0.95486	1.58113	1.2287 (0.9549 - 1.5811)	Absolute count	Treg	f_Treg_Trait539	CD25hi CD45RA- CD4 not Treg AC	GCST90001510
ebi-a-GCST90001510	VdwBeA	Benign neoplasm of ovary	|| id:ebi-a-GCST90001510	Weighted median	6	0.114093	0.0727662	0.116895	0.0610856	-0.0285288	0.256715	1.12086	0.971874	1.29268	1.1209 (0.9719 - 1.2927)	Absolute count	Treg	f_Treg_Trait539	CD25hi CD45RA- CD4 not Treg AC	GCST90001510
ebi-a-GCST90001510	VdwBeA	Benign neoplasm of ovary	|| id:ebi-a-GCST90001510	Inverse variance weighted	6	0.0846307	0.0601371	0.15934	0.0610856	-0.033238	0.202499	1.08832	0.967308	1.22446	1.0883 (0.9673 - 1.2245)	Absolute count	Treg	f_Treg_Trait539	CD25hi CD45RA- CD4 not Treg AC	GCST90001510
ebi-a-GCST90001510	VdwBeA	Benign neoplasm of ovary	|| id:ebi-a-GCST90001510	Simple mode	6	0.124221	0.087527	0.215055	0.0610856	-0.0473323	0.295773	1.13227	0.95377	1.34417	1.1323 (0.9538 - 1.3442)	Absolute count	Treg	f_Treg_Trait539	CD25hi CD45RA- CD4 not Treg AC	GCST90001510
ebi-a-GCST90001510	VdwBeA	Benign neoplasm of ovary	|| id:ebi-a-GCST90001510	Weighted mode	6	0.118029	0.0727941	0.165857	0.0610856	-0.0246477	0.260705	1.12528	0.975654	1.29784	1.1253 (0.9757 - 1.2978)	Absolute count	Treg	f_Treg_Trait539	CD25hi CD45RA- CD4 not Treg AC	GCST90001510
ebi-a-GCST90001511	VdwBeA	Benign neoplasm of ovary	|| id:ebi-a-GCST90001511	MR Egger	13	0.065742	0.0685305	0.358014	0.114926	-0.0685778	0.200062	1.06795	0.933721	1.22148	1.0680 (0.9337 - 1.2215)	Relative count	Treg	f_Treg_Trait540	CD25hi CD45RA- CD4 not Treg %CD4+	GCST90001511
ebi-a-GCST90001511	VdwBeA	Benign neoplasm of ovary	|| id:ebi-a-GCST90001511	Weighted median	13	0.0519248	0.0519313	0.317371	0.114926	-0.0498606	0.15371	1.0533	0.951362	1.16615	1.0533 (0.9514 - 1.1662)	Relative count	Treg	f_Treg_Trait540	CD25hi CD45RA- CD4 not Treg %CD4+	GCST90001511
ebi-a-GCST90001511	VdwBeA	Benign neoplasm of ovary	|| id:ebi-a-GCST90001511	Inverse variance weighted	13	0.0406472	0.0371098	0.273376	0.114926	-0.0320881	0.113382	1.04148	0.968421	1.12006	1.0415 (0.9684 - 1.1201)	Relative count	Treg	f_Treg_Trait540	CD25hi CD45RA- CD4 not Treg %CD4+	GCST90001511
ebi-a-GCST90001511	VdwBeA	Benign neoplasm of ovary	|| id:ebi-a-GCST90001511	Simple mode	13	0.0273438	0.0744748	0.719897	0.114926	-0.118627	0.173314	1.02772	0.888139	1.18924	1.0277 (0.8881 - 1.1892)	Relative count	Treg	f_Treg_Trait540	CD25hi CD45RA- CD4 not Treg %CD4+	GCST90001511
ebi-a-GCST90001511	VdwBeA	Benign neoplasm of ovary	|| id:ebi-a-GCST90001511	Weighted mode	13	0.0573354	0.047658	0.252152	0.114926	-0.0360742	0.150745	1.05901	0.964569	1.1627	1.0590 (0.9646 - 1.1627)	Relative count	Treg	f_Treg_Trait540	CD25hi CD45RA- CD4 not Treg %CD4+	GCST90001511
ebi-a-GCST90001512	VdwBeA	Benign neoplasm of ovary	|| id:ebi-a-GCST90001512	MR Egger	10	0.0655376	0.083256	0.453862	0.0873754	-0.0976441	0.228719	1.06773	0.906972	1.25699	1.0677 (0.9070 - 1.2570)	Relative count	Treg	f_Treg_Trait541	CD25hi CD45RA- CD4 not Treg %T cell	GCST90001512
ebi-a-GCST90001512	VdwBeA	Benign neoplasm of ovary	|| id:ebi-a-GCST90001512	Weighted median	10	0.0398089	0.0530882	0.453338	0.0873754	-0.0642441	0.143862	1.04061	0.937776	1.15472	1.0406 (0.9378 - 1.1547)	Relative count	Treg	f_Treg_Trait541	CD25hi CD45RA- CD4 not Treg %T cell	GCST90001512
ebi-a-GCST90001512	VdwBeA	Benign neoplasm of ovary	|| id:ebi-a-GCST90001512	Inverse variance weighted	10	0.0441014	0.0388761	0.256623	0.0873754	-0.0320957	0.120298	1.04509	0.968414	1.12783	1.0451 (0.9684 - 1.1278)	Relative count	Treg	f_Treg_Trait541	CD25hi CD45RA- CD4 not Treg %T cell	GCST90001512
ebi-a-GCST90001512	VdwBeA	Benign neoplasm of ovary	|| id:ebi-a-GCST90001512	Simple mode	10	-0.0686832	0.0784295	0.403942	0.0873754	-0.222405	0.0850386	0.933622	0.800591	1.08876	0.9336 (0.8006 - 1.0888)	Relative count	Treg	f_Treg_Trait541	CD25hi CD45RA- CD4 not Treg %T cell	GCST90001512
ebi-a-GCST90001512	VdwBeA	Benign neoplasm of ovary	|| id:ebi-a-GCST90001512	Weighted mode	10	0.0484952	0.0559936	0.408939	0.0873754	-0.0612524	0.158243	1.04969	0.940586	1.17145	1.0497 (0.9406 - 1.1715)	Relative count	Treg	f_Treg_Trait541	CD25hi CD45RA- CD4 not Treg %T cell	GCST90001512
ebi-a-GCST90001513	VdwBeA	Benign neoplasm of ovary	|| id:ebi-a-GCST90001513	MR Egger	11	0.0619684	0.178773	0.736834	0.0745999	-0.288427	0.412363	1.06393	0.749442	1.51038	1.0639 (0.7494 - 1.5104)	Absolute count	Treg	f_Treg_Trait542	CD4 Treg AC	GCST90001513
ebi-a-GCST90001513	VdwBeA	Benign neoplasm of ovary	|| id:ebi-a-GCST90001513	Weighted median	11	0.0155986	0.0740661	0.833196	0.0745999	-0.129571	0.160768	1.01572	0.878472	1.17441	1.0157 (0.8785 - 1.1744)	Absolute count	Treg	f_Treg_Trait542	CD4 Treg AC	GCST90001513
ebi-a-GCST90001513	VdwBeA	Benign neoplasm of ovary	|| id:ebi-a-GCST90001513	Inverse variance weighted	11	-0.00523187	0.0584957	0.928732	0.0745999	-0.119883	0.10942	0.994782	0.887024	1.11563	0.9948 (0.8870 - 1.1156)	Absolute count	Treg	f_Treg_Trait542	CD4 Treg AC	GCST90001513
ebi-a-GCST90001513	VdwBeA	Benign neoplasm of ovary	|| id:ebi-a-GCST90001513	Simple mode	11	0.0505261	0.105049	0.640884	0.0745999	-0.15537	0.256423	1.05182	0.856098	1.2923	1.0518 (0.8561 - 1.2923)	Absolute count	Treg	f_Treg_Trait542	CD4 Treg AC	GCST90001513
ebi-a-GCST90001513	VdwBeA	Benign neoplasm of ovary	|| id:ebi-a-GCST90001513	Weighted mode	11	0.0105939	0.0971426	0.915316	0.0745999	-0.179806	0.200993	1.01065	0.835433	1.22262	1.0107 (0.8354 - 1.2226)	Absolute count	Treg	f_Treg_Trait542	CD4 Treg AC	GCST90001513
ebi-a-GCST90001514	VdwBeA	Benign neoplasm of ovary	|| id:ebi-a-GCST90001514	MR Egger	7	-0.0371984	0.0836654	0.675187	0.0847089	-0.201183	0.126786	0.963485	0.817763	1.13517	0.9635 (0.8178 - 1.1352)	Absolute count	Myeloid cell	MDSC_Trait1	HSC AC	GCST90001514
ebi-a-GCST90001514	VdwBeA	Benign neoplasm of ovary	|| id:ebi-a-GCST90001514	Weighted median	7	-0.0113804	0.0542839	0.833944	0.0847089	-0.117777	0.0950161	0.988684	0.888894	1.09968	0.9887 (0.8889 - 1.0997)	Absolute count	Myeloid cell	MDSC_Trait1	HSC AC	GCST90001514
ebi-a-GCST90001514	VdwBeA	Benign neoplasm of ovary	|| id:ebi-a-GCST90001514	Inverse variance weighted	7	-0.0240892	0.0401562	0.548581	0.0847089	-0.102795	0.0546169	0.976199	0.902312	1.05614	0.9762 (0.9023 - 1.0561)	Absolute count	Myeloid cell	MDSC_Trait1	HSC AC	GCST90001514
ebi-a-GCST90001514	VdwBeA	Benign neoplasm of ovary	|| id:ebi-a-GCST90001514	Simple mode	7	0.00600991	0.0753577	0.939028	0.0847089	-0.141691	0.153711	1.00603	0.867889	1.16615	1.0060 (0.8679 - 1.1662)	Absolute count	Myeloid cell	MDSC_Trait1	HSC AC	GCST90001514
ebi-a-GCST90001514	VdwBeA	Benign neoplasm of ovary	|| id:ebi-a-GCST90001514	Weighted mode	7	-0.00366504	0.0570628	0.950875	0.0847089	-0.115508	0.108178	0.996342	0.890913	1.11425	0.9963 (0.8909 - 1.1142)	Absolute count	Myeloid cell	MDSC_Trait1	HSC AC	GCST90001514
ebi-a-GCST90001515	VdwBeA	Benign neoplasm of ovary	|| id:ebi-a-GCST90001515	MR Egger	9	0.233277	0.0993191	0.0511808	0.187748	0.0386113	0.427942	1.26273	1.03937	1.5341	1.2627 (1.0394 - 1.5341)	Absolute count	Myeloid cell	MDSC_Trait10	Im MDSC AC	GCST90001515
ebi-a-GCST90001515	VdwBeA	Benign neoplasm of ovary	|| id:ebi-a-GCST90001515	Weighted median	9	0.0154251	0.0426909	0.71786	0.187748	-0.0682491	0.0990992	1.01554	0.934028	1.10418	1.0155 (0.9340 - 1.1042)	Absolute count	Myeloid cell	MDSC_Trait10	Im MDSC AC	GCST90001515
ebi-a-GCST90001515	VdwBeA	Benign neoplasm of ovary	|| id:ebi-a-GCST90001515	Inverse variance weighted	9	-0.00370476	0.039133	0.924576	0.187748	-0.0804055	0.072996	0.996302	0.922742	1.07573	0.9963 (0.9227 - 1.0757)	Absolute count	Myeloid cell	MDSC_Trait10	Im MDSC AC	GCST90001515
ebi-a-GCST90001515	VdwBeA	Benign neoplasm of ovary	|| id:ebi-a-GCST90001515	Simple mode	9	-0.0694282	0.0736771	0.373605	0.187748	-0.213835	0.0749789	0.932927	0.807481	1.07786	0.9329 (0.8075 - 1.0779)	Absolute count	Myeloid cell	MDSC_Trait10	Im MDSC AC	GCST90001515
ebi-a-GCST90001515	VdwBeA	Benign neoplasm of ovary	|| id:ebi-a-GCST90001515	Weighted mode	9	-0.00312381	0.0488618	0.950593	0.187748	-0.0988929	0.0926453	0.996881	0.90584	1.09707	0.9969 (0.9058 - 1.0971)	Absolute count	Myeloid cell	MDSC_Trait10	Im MDSC AC	GCST90001515
ebi-a-GCST90001516	VdwBeA	Benign neoplasm of ovary	|| id:ebi-a-GCST90001516	MR Egger	8	0.15322	0.0908972	0.142842	0.118104	-0.0249382	0.331379	1.16558	0.97537	1.39289	1.1656 (0.9754 - 1.3929)	Relative count	Myeloid cell	MDSC_Trait11	Im MDSC %CD33dim HLA DR- CD66b-	GCST90001516
ebi-a-GCST90001516	VdwBeA	Benign neoplasm of ovary	|| id:ebi-a-GCST90001516	Weighted median	8	0.0194766	0.0534817	0.715728	0.118104	-0.0853475	0.124301	1.01967	0.918193	1.13236	1.0197 (0.9182 - 1.1324)	Relative count	Myeloid cell	MDSC_Trait11	Im MDSC %CD33dim HLA DR- CD66b-	GCST90001516
ebi-a-GCST90001516	VdwBeA	Benign neoplasm of ovary	|| id:ebi-a-GCST90001516	Inverse variance weighted	8	0.0221754	0.0440063	0.614321	0.118104	-0.0640769	0.108428	1.02242	0.937933	1.11452	1.0224 (0.9379 - 1.1145)	Relative count	Myeloid cell	MDSC_Trait11	Im MDSC %CD33dim HLA DR- CD66b-	GCST90001516
ebi-a-GCST90001516	VdwBeA	Benign neoplasm of ovary	|| id:ebi-a-GCST90001516	Simple mode	8	-0.000474014	0.0881095	0.995858	0.118104	-0.173169	0.172221	0.999526	0.840996	1.18794	0.9995 (0.8410 - 1.1879)	Relative count	Myeloid cell	MDSC_Trait11	Im MDSC %CD33dim HLA DR- CD66b-	GCST90001516
ebi-a-GCST90001516	VdwBeA	Benign neoplasm of ovary	|| id:ebi-a-GCST90001516	Weighted mode	8	0.0123818	0.0797361	0.88098	0.118104	-0.143901	0.168664	1.01246	0.865974	1.18372	1.0125 (0.8660 - 1.1837)	Relative count	Myeloid cell	MDSC_Trait11	Im MDSC %CD33dim HLA DR- CD66b-	GCST90001516
ebi-a-GCST90001517	VdwBeA	Benign neoplasm of ovary	|| id:ebi-a-GCST90001517	MR Egger	15	-0.0595009	0.119071	0.625631	0.216902	-0.292881	0.173879	0.942235	0.746111	1.18991	0.9422 (0.7461 - 1.1899)	Absolute count	Myeloid cell	MDSC_Trait12	CD33br HLA DR+ AC	GCST90001517
ebi-a-GCST90001517	VdwBeA	Benign neoplasm of ovary	|| id:ebi-a-GCST90001517	Weighted median	15	-0.0226458	0.0432812	0.600817	0.216902	-0.107477	0.0621854	0.977609	0.898097	1.06416	0.9776 (0.8981 - 1.0642)	Absolute count	Myeloid cell	MDSC_Trait12	CD33br HLA DR+ AC	GCST90001517
ebi-a-GCST90001517	VdwBeA	Benign neoplasm of ovary	|| id:ebi-a-GCST90001517	Inverse variance weighted	15	-0.0111149	0.0382625	0.77144	0.216902	-0.0861095	0.0638796	0.988947	0.917494	1.06596	0.9889 (0.9175 - 1.0660)	Absolute count	Myeloid cell	MDSC_Trait12	CD33br HLA DR+ AC	GCST90001517
ebi-a-GCST90001517	VdwBeA	Benign neoplasm of ovary	|| id:ebi-a-GCST90001517	Simple mode	15	-0.0317567	0.0651716	0.633603	0.216902	-0.159493	0.0959797	0.968742	0.852576	1.10074	0.9687 (0.8526 - 1.1007)	Absolute count	Myeloid cell	MDSC_Trait12	CD33br HLA DR+ AC	GCST90001517
ebi-a-GCST90001517	VdwBeA	Benign neoplasm of ovary	|| id:ebi-a-GCST90001517	Weighted mode	15	-0.025212	0.0470637	0.600574	0.216902	-0.117457	0.0670328	0.975103	0.889179	1.06933	0.9751 (0.8892 - 1.0693)	Absolute count	Myeloid cell	MDSC_Trait12	CD33br HLA DR+ AC	GCST90001517
ebi-a-GCST90001518	VdwBeA	Benign neoplasm of ovary	|| id:ebi-a-GCST90001518	MR Egger	13	0.112024	0.0862816	0.220725	0.190428	-0.0570875	0.281136	1.11854	0.944511	1.32463	1.1185 (0.9445 - 1.3246)	Absolute count	Myeloid cell	MDSC_Trait13	CD33br HLA DR+ CD14- AC	GCST90001518
ebi-a-GCST90001518	VdwBeA	Benign neoplasm of ovary	|| id:ebi-a-GCST90001518	Weighted median	13	-0.0282568	0.0429042	0.510151	0.190428	-0.112349	0.0558354	0.972139	0.893732	1.05742	0.9721 (0.8937 - 1.0574)	Absolute count	Myeloid cell	MDSC_Trait13	CD33br HLA DR+ CD14- AC	GCST90001518
ebi-a-GCST90001518	VdwBeA	Benign neoplasm of ovary	|| id:ebi-a-GCST90001518	Inverse variance weighted	13	-0.0329387	0.0313823	0.293905	0.190428	-0.0944481	0.0285707	0.967598	0.909875	1.02898	0.9676 (0.9099 - 1.0290)	Absolute count	Myeloid cell	MDSC_Trait13	CD33br HLA DR+ CD14- AC	GCST90001518
ebi-a-GCST90001518	VdwBeA	Benign neoplasm of ovary	|| id:ebi-a-GCST90001518	Simple mode	13	-0.0778381	0.0600512	0.219283	0.190428	-0.195538	0.0398623	0.925114	0.822392	1.04067	0.9251 (0.8224 - 1.0407)	Absolute count	Myeloid cell	MDSC_Trait13	CD33br HLA DR+ CD14- AC	GCST90001518
ebi-a-GCST90001518	VdwBeA	Benign neoplasm of ovary	|| id:ebi-a-GCST90001518	Weighted mode	13	-0.0302109	0.0482525	0.542975	0.190428	-0.124786	0.064364	0.970241	0.882686	1.06648	0.9702 (0.8827 - 1.0665)	Absolute count	Myeloid cell	MDSC_Trait13	CD33br HLA DR+ CD14- AC	GCST90001518
ebi-a-GCST90001519	VdwBeA	Benign neoplasm of ovary	|| id:ebi-a-GCST90001519	MR Egger	8	-0.0929239	0.119178	0.4652	0.121495	-0.326514	0.140666	0.911263	0.721435	1.15104	0.9113 (0.7214 - 1.1510)	Relative count	Myeloid cell	MDSC_Trait14	CD33br HLA DR+ CD14- %CD33br HLA DR+	GCST90001519
ebi-a-GCST90001519	VdwBeA	Benign neoplasm of ovary	|| id:ebi-a-GCST90001519	Weighted median	8	0.0190343	0.0478192	0.690596	0.121495	-0.0746913	0.11276	1.01922	0.92803	1.11936	1.0192 (0.9280 - 1.1194)	Relative count	Myeloid cell	MDSC_Trait14	CD33br HLA DR+ CD14- %CD33br HLA DR+	GCST90001519
ebi-a-GCST90001519	VdwBeA	Benign neoplasm of ovary	|| id:ebi-a-GCST90001519	Inverse variance weighted	8	0.00464679	0.0351402	0.894798	0.121495	-0.064228	0.0735216	1.00466	0.937791	1.07629	1.0047 (0.9378 - 1.0763)	Relative count	Myeloid cell	MDSC_Trait14	CD33br HLA DR+ CD14- %CD33br HLA DR+	GCST90001519
ebi-a-GCST90001519	VdwBeA	Benign neoplasm of ovary	|| id:ebi-a-GCST90001519	Simple mode	8	0.0544407	0.0638482	0.422061	0.121495	-0.0707019	0.179583	1.05595	0.93174	1.19672	1.0559 (0.9317 - 1.1967)	Relative count	Myeloid cell	MDSC_Trait14	CD33br HLA DR+ CD14- %CD33br HLA DR+	GCST90001519
ebi-a-GCST90001519	VdwBeA	Benign neoplasm of ovary	|| id:ebi-a-GCST90001519	Weighted mode	8	0.0127993	0.0599948	0.837143	0.121495	-0.104791	0.130389	1.01288	0.900513	1.13927	1.0129 (0.9005 - 1.1393)	Relative count	Myeloid cell	MDSC_Trait14	CD33br HLA DR+ CD14- %CD33br HLA DR+	GCST90001519
ebi-a-GCST90001520	VdwBeA	Benign neoplasm of ovary	|| id:ebi-a-GCST90001520	MR Egger	10	-0.0538409	0.0586935	0.385793	0.154766	-0.16888	0.0611984	0.947583	0.84461	1.06311	0.9476 (0.8446 - 1.0631)	Absolute count	Myeloid cell	MDSC_Trait15	CD33br HLA DR+ CD14dim AC	GCST90001520
ebi-a-GCST90001520	VdwBeA	Benign neoplasm of ovary	|| id:ebi-a-GCST90001520	Weighted median	10	-0.0240522	0.0372015	0.51793	0.154766	-0.0969671	0.0488627	0.976235	0.907586	1.05008	0.9762 (0.9076 - 1.0501)	Absolute count	Myeloid cell	MDSC_Trait15	CD33br HLA DR+ CD14dim AC	GCST90001520
ebi-a-GCST90001520	VdwBeA	Benign neoplasm of ovary	|| id:ebi-a-GCST90001520	Inverse variance weighted	10	0.00408322	0.0295167	0.889975	0.154766	-0.0537696	0.0619361	1.00409	0.94765	1.06389	1.0041 (0.9477 - 1.0639)	Absolute count	Myeloid cell	MDSC_Trait15	CD33br HLA DR+ CD14dim AC	GCST90001520
ebi-a-GCST90001520	VdwBeA	Benign neoplasm of ovary	|| id:ebi-a-GCST90001520	Simple mode	10	-0.0201169	0.0579208	0.736337	0.154766	-0.133642	0.0934078	0.980084	0.874904	1.09791	0.9801 (0.8749 - 1.0979)	Absolute count	Myeloid cell	MDSC_Trait15	CD33br HLA DR+ CD14dim AC	GCST90001520
ebi-a-GCST90001520	VdwBeA	Benign neoplasm of ovary	|| id:ebi-a-GCST90001520	Weighted mode	10	-0.0306888	0.0391125	0.452829	0.154766	-0.107349	0.0459718	0.969777	0.898212	1.04704	0.9698 (0.8982 - 1.0470)	Absolute count	Myeloid cell	MDSC_Trait15	CD33br HLA DR+ CD14dim AC	GCST90001520
ebi-a-GCST90001521	VdwBeA	Benign neoplasm of ovary	|| id:ebi-a-GCST90001521	MR Egger	10	0.0942789	0.105895	0.399282	0.123806	-0.113275	0.301832	1.09887	0.892905	1.35233	1.0989 (0.8929 - 1.3523)	Relative count	Myeloid cell	MDSC_Trait16	CD33br HLA DR+ CD14dim %CD33br HLA DR+	GCST90001521
ebi-a-GCST90001521	VdwBeA	Benign neoplasm of ovary	|| id:ebi-a-GCST90001521	Weighted median	10	0.017257	0.0518717	0.739371	0.123806	-0.0844115	0.118926	1.01741	0.919053	1.12629	1.0174 (0.9191 - 1.1263)	Relative count	Myeloid cell	MDSC_Trait16	CD33br HLA DR+ CD14dim %CD33br HLA DR+	GCST90001521
ebi-a-GCST90001521	VdwBeA	Benign neoplasm of ovary	|| id:ebi-a-GCST90001521	Inverse variance weighted	10	0.0349267	0.0386356	0.365993	0.123806	-0.040799	0.110652	1.03554	0.960022	1.11701	1.0355 (0.9600 - 1.1170)	Relative count	Myeloid cell	MDSC_Trait16	CD33br HLA DR+ CD14dim %CD33br HLA DR+	GCST90001521
ebi-a-GCST90001521	VdwBeA	Benign neoplasm of ovary	|| id:ebi-a-GCST90001521	Simple mode	10	0.0258277	0.0687263	0.715767	0.123806	-0.108876	0.160531	1.02616	0.896842	1.17413	1.0262 (0.8968 - 1.1741)	Relative count	Myeloid cell	MDSC_Trait16	CD33br HLA DR+ CD14dim %CD33br HLA DR+	GCST90001521
ebi-a-GCST90001521	VdwBeA	Benign neoplasm of ovary	|| id:ebi-a-GCST90001521	Weighted mode	10	0.019698	0.0597894	0.749349	0.123806	-0.0974894	0.136885	1.01989	0.907112	1.1467	1.0199 (0.9071 - 1.1467)	Relative count	Myeloid cell	MDSC_Trait16	CD33br HLA DR+ CD14dim %CD33br HLA DR+	GCST90001521
ebi-a-GCST90001522	VdwBeA	Benign neoplasm of ovary	|| id:ebi-a-GCST90001522	MR Egger	10	0.0997924	0.0785327	0.239536	0.125696	-0.0541318	0.253717	1.10494	0.947307	1.28881	1.1049 (0.9473 - 1.2888)	Absolute count	Myeloid cell	MDSC_Trait22	CD33- HLA DR- AC	GCST90001522
ebi-a-GCST90001522	VdwBeA	Benign neoplasm of ovary	|| id:ebi-a-GCST90001522	Weighted median	10	0.0343835	0.0471029	0.465411	0.125696	-0.0579382	0.126705	1.03498	0.943708	1.13508	1.0350 (0.9437 - 1.1351)	Absolute count	Myeloid cell	MDSC_Trait22	CD33- HLA DR- AC	GCST90001522
ebi-a-GCST90001522	VdwBeA	Benign neoplasm of ovary	|| id:ebi-a-GCST90001522	Inverse variance weighted	10	0.0412476	0.0357175	0.248161	0.125696	-0.0287588	0.111254	1.04211	0.971651	1.11768	1.0421 (0.9717 - 1.1177)	Absolute count	Myeloid cell	MDSC_Trait22	CD33- HLA DR- AC	GCST90001522
ebi-a-GCST90001522	VdwBeA	Benign neoplasm of ovary	|| id:ebi-a-GCST90001522	Simple mode	10	0.0596857	0.0697125	0.414118	0.125696	-0.0769509	0.196322	1.0615	0.925935	1.21692	1.0615 (0.9259 - 1.2169)	Absolute count	Myeloid cell	MDSC_Trait22	CD33- HLA DR- AC	GCST90001522
ebi-a-GCST90001522	VdwBeA	Benign neoplasm of ovary	|| id:ebi-a-GCST90001522	Weighted mode	10	0.0387781	0.0540294	0.491137	0.125696	-0.0671195	0.144676	1.03954	0.935083	1.15566	1.0395 (0.9351 - 1.1557)	Absolute count	Myeloid cell	MDSC_Trait22	CD33- HLA DR- AC	GCST90001522
ebi-a-GCST90001523	VdwBeA	Benign neoplasm of ovary	|| id:ebi-a-GCST90001523	MR Egger	14	-0.0984999	0.101902	0.352814	0.182335	-0.298228	0.101228	0.906196	0.742132	1.10653	0.9062 (0.7421 - 1.1065)	Absolute count	Myeloid cell	MDSC_Trait23	CD33- HLA DR+ AC	GCST90001523
ebi-a-GCST90001523	VdwBeA	Benign neoplasm of ovary	|| id:ebi-a-GCST90001523	Weighted median	14	-0.0166484	0.0484866	0.731327	0.182335	-0.111682	0.0783853	0.983489	0.894329	1.08154	0.9835 (0.8943 - 1.0815)	Absolute count	Myeloid cell	MDSC_Trait23	CD33- HLA DR+ AC	GCST90001523
ebi-a-GCST90001523	VdwBeA	Benign neoplasm of ovary	|| id:ebi-a-GCST90001523	Inverse variance weighted	14	-0.0145738	0.0429639	0.734452	0.182335	-0.0987831	0.0696355	0.985532	0.905939	1.07212	0.9855 (0.9059 - 1.0721)	Absolute count	Myeloid cell	MDSC_Trait23	CD33- HLA DR+ AC	GCST90001523
ebi-a-GCST90001523	VdwBeA	Benign neoplasm of ovary	|| id:ebi-a-GCST90001523	Simple mode	14	-0.0499851	0.0733796	0.507708	0.182335	-0.193809	0.0938389	0.951244	0.823815	1.09838	0.9512 (0.8238 - 1.0984)	Absolute count	Myeloid cell	MDSC_Trait23	CD33- HLA DR+ AC	GCST90001523
ebi-a-GCST90001523	VdwBeA	Benign neoplasm of ovary	|| id:ebi-a-GCST90001523	Weighted mode	14	-0.0466849	0.0647837	0.483896	0.182335	-0.173661	0.080291	0.954388	0.840582	1.0836	0.9544 (0.8406 - 1.0836)	Absolute count	Myeloid cell	MDSC_Trait23	CD33- HLA DR+ AC	GCST90001523
ebi-a-GCST90001524	VdwBeA	Benign neoplasm of ovary	|| id:ebi-a-GCST90001524	MR Egger	9	0.0104045	0.190436	0.957956	0.128058	-0.36285	0.383659	1.01046	0.69569	1.46765	1.0105 (0.6957 - 1.4676)	Absolute count	Myeloid cell	MDSC_Trait24	Gr MDSC AC	GCST90001524
ebi-a-GCST90001524	VdwBeA	Benign neoplasm of ovary	|| id:ebi-a-GCST90001524	Weighted median	9	0.0288431	0.058081	0.61947	0.128058	-0.0849956	0.142682	1.02926	0.918516	1.15336	1.0293 (0.9185 - 1.1534)	Absolute count	Myeloid cell	MDSC_Trait24	Gr MDSC AC	GCST90001524
ebi-a-GCST90001524	VdwBeA	Benign neoplasm of ovary	|| id:ebi-a-GCST90001524	Inverse variance weighted	9	0.0614592	0.0488972	0.208788	0.128058	-0.0343794	0.157298	1.06339	0.966205	1.17034	1.0634 (0.9662 - 1.1703)	Absolute count	Myeloid cell	MDSC_Trait24	Gr MDSC AC	GCST90001524
ebi-a-GCST90001524	VdwBeA	Benign neoplasm of ovary	|| id:ebi-a-GCST90001524	Simple mode	9	0.0838911	0.0916153	0.3866	0.128058	-0.0956749	0.263457	1.08751	0.908759	1.30142	1.0875 (0.9088 - 1.3014)	Absolute count	Myeloid cell	MDSC_Trait24	Gr MDSC AC	GCST90001524
ebi-a-GCST90001524	VdwBeA	Benign neoplasm of ovary	|| id:ebi-a-GCST90001524	Weighted mode	9	-0.00969041	0.0744676	0.899677	0.128058	-0.155647	0.136266	0.990356	0.855861	1.14599	0.9904 (0.8559 - 1.1460)	Absolute count	Myeloid cell	MDSC_Trait24	Gr MDSC AC	GCST90001524
ebi-a-GCST90001525	VdwBeA	Benign neoplasm of ovary	|| id:ebi-a-GCST90001525	MR Egger	17	-0.00199819	0.0692481	0.97736	0.232172	-0.137724	0.133728	0.998004	0.871339	1.14308	0.9980 (0.8713 - 1.1431)	Absolute count	Myeloid cell	MDSC_Trait25	CD33dim HLA DR+ CD11b+ AC	GCST90001525
ebi-a-GCST90001525	VdwBeA	Benign neoplasm of ovary	|| id:ebi-a-GCST90001525	Weighted median	17	0.00225539	0.0387215	0.953552	0.232172	-0.0736387	0.0781495	1.00226	0.929007	1.08128	1.0023 (0.9290 - 1.0813)	Absolute count	Myeloid cell	MDSC_Trait25	CD33dim HLA DR+ CD11b+ AC	GCST90001525
ebi-a-GCST90001525	VdwBeA	Benign neoplasm of ovary	|| id:ebi-a-GCST90001525	Inverse variance weighted	17	0.0253626	0.028208	0.368583	0.232172	-0.029925	0.0806502	1.02569	0.970518	1.08399	1.0257 (0.9705 - 1.0840)	Absolute count	Myeloid cell	MDSC_Trait25	CD33dim HLA DR+ CD11b+ AC	GCST90001525
ebi-a-GCST90001525	VdwBeA	Benign neoplasm of ovary	|| id:ebi-a-GCST90001525	Simple mode	17	-0.0259815	0.0646047	0.692887	0.232172	-0.152607	0.100644	0.974353	0.858467	1.10588	0.9744 (0.8585 - 1.1059)	Absolute count	Myeloid cell	MDSC_Trait25	CD33dim HLA DR+ CD11b+ AC	GCST90001525
ebi-a-GCST90001525	VdwBeA	Benign neoplasm of ovary	|| id:ebi-a-GCST90001525	Weighted mode	17	-0.00881588	0.0555781	0.875952	0.232172	-0.117749	0.100117	0.991223	0.888919	1.1053	0.9912 (0.8889 - 1.1053)	Absolute count	Myeloid cell	MDSC_Trait25	CD33dim HLA DR+ CD11b+ AC	GCST90001525
ebi-a-GCST90001526	VdwBeA	Benign neoplasm of ovary	|| id:ebi-a-GCST90001526	MR Egger	12	-0.117339	0.0681363	0.115775	0.286358	-0.250887	0.0162078	0.889283	0.778111	1.01634	0.8893 (0.7781 - 1.0163)	Relative count	Myeloid cell	MDSC_Trait26	CD33dim HLA DR+ CD11b+ %CD33dim HLA DR+	GCST90001526
ebi-a-GCST90001526	VdwBeA	Benign neoplasm of ovary	|| id:ebi-a-GCST90001526	Weighted median	12	-0.03132	0.0326563	0.337519	0.286358	-0.0953263	0.0326863	0.969165	0.909076	1.03323	0.9692 (0.9091 - 1.0332)	Relative count	Myeloid cell	MDSC_Trait26	CD33dim HLA DR+ CD11b+ %CD33dim HLA DR+	GCST90001526
ebi-a-GCST90001526	VdwBeA	Benign neoplasm of ovary	|| id:ebi-a-GCST90001526	Inverse variance weighted	12	0.00413196	0.0354837	0.907298	0.286358	-0.065416	0.07368	1.00414	0.936678	1.07646	1.0041 (0.9367 - 1.0765)	Relative count	Myeloid cell	MDSC_Trait26	CD33dim HLA DR+ CD11b+ %CD33dim HLA DR+	GCST90001526
ebi-a-GCST90001526	VdwBeA	Benign neoplasm of ovary	|| id:ebi-a-GCST90001526	Simple mode	12	0.0812002	0.0719706	0.283225	0.286358	-0.0598622	0.222263	1.08459	0.941894	1.2489	1.0846 (0.9419 - 1.2489)	Relative count	Myeloid cell	MDSC_Trait26	CD33dim HLA DR+ CD11b+ %CD33dim HLA DR+	GCST90001526
ebi-a-GCST90001526	VdwBeA	Benign neoplasm of ovary	|| id:ebi-a-GCST90001526	Weighted mode	12	-0.038579	0.0324571	0.259619	0.286358	-0.102195	0.025037	0.962156	0.902853	1.02535	0.9622 (0.9029 - 1.0254)	Relative count	Myeloid cell	MDSC_Trait26	CD33dim HLA DR+ CD11b+ %CD33dim HLA DR+	GCST90001526
ebi-a-GCST90001527	VdwBeA	Benign neoplasm of ovary	|| id:ebi-a-GCST90001527	MR Egger	13	-0.036624	0.0849481	0.674698	0.192248	-0.203122	0.129874	0.964039	0.816178	1.13869	0.9640 (0.8162 - 1.1387)	Absolute count	Myeloid cell	MDSC_Trait27	CD33dim HLA DR+ CD11b- AC	GCST90001527
ebi-a-GCST90001527	VdwBeA	Benign neoplasm of ovary	|| id:ebi-a-GCST90001527	Weighted median	13	0.0192075	0.0440607	0.662886	0.192248	-0.0671514	0.105566	1.01939	0.935054	1.11134	1.0194 (0.9351 - 1.1113)	Absolute count	Myeloid cell	MDSC_Trait27	CD33dim HLA DR+ CD11b- AC	GCST90001527
ebi-a-GCST90001527	VdwBeA	Benign neoplasm of ovary	|| id:ebi-a-GCST90001527	Inverse variance weighted	13	0.0161207	0.0380752	0.67201	0.192248	-0.0585067	0.090748	1.01625	0.943172	1.09499	1.0163 (0.9432 - 1.0950)	Absolute count	Myeloid cell	MDSC_Trait27	CD33dim HLA DR+ CD11b- AC	GCST90001527
ebi-a-GCST90001527	VdwBeA	Benign neoplasm of ovary	|| id:ebi-a-GCST90001527	Simple mode	13	0.0629348	0.0603454	0.317546	0.192248	-0.0553421	0.181212	1.06496	0.946161	1.19867	1.0650 (0.9462 - 1.1987)	Absolute count	Myeloid cell	MDSC_Trait27	CD33dim HLA DR+ CD11b- AC	GCST90001527
ebi-a-GCST90001527	VdwBeA	Benign neoplasm of ovary	|| id:ebi-a-GCST90001527	Weighted mode	13	-0.0167662	0.0516306	0.750973	0.192248	-0.117962	0.0844297	0.983374	0.88873	1.0881	0.9834 (0.8887 - 1.0881)	Absolute count	Myeloid cell	MDSC_Trait27	CD33dim HLA DR+ CD11b- AC	GCST90001527
ebi-a-GCST90001528	VdwBeA	Benign neoplasm of ovary	|| id:ebi-a-GCST90001528	MR Egger	10	0.0954158	0.0545518	0.118397	0.259363	-0.0115057	0.202337	1.10012	0.98856	1.22426	1.1001 (0.9886 - 1.2243)	Relative count	Myeloid cell	MDSC_Trait28	CD33dim HLA DR+ CD11b- %CD33dim HLA DR+	GCST90001528
ebi-a-GCST90001528	VdwBeA	Benign neoplasm of ovary	|| id:ebi-a-GCST90001528	Weighted median	10	0.00689192	0.0326505	0.832824	0.259363	-0.0571031	0.070887	1.00692	0.944497	1.07346	1.0069 (0.9445 - 1.0735)	Relative count	Myeloid cell	MDSC_Trait28	CD33dim HLA DR+ CD11b- %CD33dim HLA DR+	GCST90001528
ebi-a-GCST90001528	VdwBeA	Benign neoplasm of ovary	|| id:ebi-a-GCST90001528	Inverse variance weighted	10	0.00416695	0.0262804	0.874018	0.259363	-0.0473427	0.0556766	1.00418	0.95376	1.05726	1.0042 (0.9538 - 1.0573)	Relative count	Myeloid cell	MDSC_Trait28	CD33dim HLA DR+ CD11b- %CD33dim HLA DR+	GCST90001528
ebi-a-GCST90001528	VdwBeA	Benign neoplasm of ovary	|| id:ebi-a-GCST90001528	Simple mode	10	-0.0865147	0.0659955	0.222346	0.259363	-0.215866	0.0428365	0.917122	0.805843	1.04377	0.9171 (0.8058 - 1.0438)	Relative count	Myeloid cell	MDSC_Trait28	CD33dim HLA DR+ CD11b- %CD33dim HLA DR+	GCST90001528
ebi-a-GCST90001528	VdwBeA	Benign neoplasm of ovary	|| id:ebi-a-GCST90001528	Weighted mode	10	0.030464	0.0343306	0.397972	0.259363	-0.036824	0.097752	1.03093	0.963846	1.10269	1.0309 (0.9638 - 1.1027)	Relative count	Myeloid cell	MDSC_Trait28	CD33dim HLA DR+ CD11b- %CD33dim HLA DR+	GCST90001528
ebi-a-GCST90001529	VdwBeA	Benign neoplasm of ovary	|| id:ebi-a-GCST90001529	MR Egger	5	0.35123	0.290693	0.313506	0.064809	-0.218529	0.920989	1.42081	0.8037	2.51177	1.4208 (0.8037 - 2.5118)	Absolute count	Myeloid cell	MDSC_Trait3	CD66b++ myeloid cell AC	GCST90001529
ebi-a-GCST90001529	VdwBeA	Benign neoplasm of ovary	|| id:ebi-a-GCST90001529	Weighted median	5	0.0256078	0.0733377	0.726957	0.064809	-0.118134	0.16935	1.02594	0.888577	1.18453	1.0259 (0.8886 - 1.1845)	Absolute count	Myeloid cell	MDSC_Trait3	CD66b++ myeloid cell AC	GCST90001529
ebi-a-GCST90001529	VdwBeA	Benign neoplasm of ovary	|| id:ebi-a-GCST90001529	Inverse variance weighted	5	-0.00760754	0.0838067	0.927672	0.064809	-0.171869	0.156654	0.992421	0.84209	1.16959	0.9924 (0.8421 - 1.1696)	Absolute count	Myeloid cell	MDSC_Trait3	CD66b++ myeloid cell AC	GCST90001529
ebi-a-GCST90001529	VdwBeA	Benign neoplasm of ovary	|| id:ebi-a-GCST90001529	Simple mode	5	0.075423	0.127323	0.585463	0.064809	-0.17413	0.324976	1.07834	0.840188	1.384	1.0783 (0.8402 - 1.3840)	Absolute count	Myeloid cell	MDSC_Trait3	CD66b++ myeloid cell AC	GCST90001529
ebi-a-GCST90001529	VdwBeA	Benign neoplasm of ovary	|| id:ebi-a-GCST90001529	Weighted mode	5	0.0418075	0.108124	0.718694	0.064809	-0.170115	0.25373	1.04269	0.843568	1.28882	1.0427 (0.8436 - 1.2888)	Absolute count	Myeloid cell	MDSC_Trait3	CD66b++ myeloid cell AC	GCST90001529
ebi-a-GCST90001530	VdwBeA	Benign neoplasm of ovary	|| id:ebi-a-GCST90001530	MR Egger	14	0.0262813	0.06644	0.699369	0.314583	-0.103941	0.156504	1.02663	0.901278	1.16942	1.0266 (0.9013 - 1.1694)	Absolute count	Myeloid cell	MDSC_Trait4	Mo MDSC AC	GCST90001530
ebi-a-GCST90001530	VdwBeA	Benign neoplasm of ovary	|| id:ebi-a-GCST90001530	Weighted median	14	-0.0217812	0.0325032	0.502778	0.314583	-0.0854876	0.0419251	0.978454	0.918065	1.04282	0.9785 (0.9181 - 1.0428)	Absolute count	Myeloid cell	MDSC_Trait4	Mo MDSC AC	GCST90001530
ebi-a-GCST90001530	VdwBeA	Benign neoplasm of ovary	|| id:ebi-a-GCST90001530	Inverse variance weighted	14	0.0112394	0.0256599	0.661377	0.314583	-0.039054	0.0615328	1.0113	0.961699	1.06347	1.0113 (0.9617 - 1.0635)	Absolute count	Myeloid cell	MDSC_Trait4	Mo MDSC AC	GCST90001530
ebi-a-GCST90001530	VdwBeA	Benign neoplasm of ovary	|| id:ebi-a-GCST90001530	Simple mode	14	0.00277989	0.0503958	0.956849	0.314583	-0.0959958	0.101556	1.00278	0.908468	1.10689	1.0028 (0.9085 - 1.1069)	Absolute count	Myeloid cell	MDSC_Trait4	Mo MDSC AC	GCST90001530
ebi-a-GCST90001530	VdwBeA	Benign neoplasm of ovary	|| id:ebi-a-GCST90001530	Weighted mode	14	-0.0217814	0.0317822	0.505171	0.314583	-0.0840745	0.0405117	0.978454	0.919363	1.04134	0.9785 (0.9194 - 1.0413)	Absolute count	Myeloid cell	MDSC_Trait4	Mo MDSC AC	GCST90001530
ebi-a-GCST90001531	VdwBeA	Benign neoplasm of ovary	|| id:ebi-a-GCST90001531	MR Egger	12	-0.0302121	0.0598167	0.624448	0.227374	-0.147453	0.0870286	0.97024	0.862903	1.09093	0.9702 (0.8629 - 1.0909)	Absolute count	Myeloid cell	MDSC_Trait5	CD33dim HLA DR- AC	GCST90001531
ebi-a-GCST90001531	VdwBeA	Benign neoplasm of ovary	|| id:ebi-a-GCST90001531	Weighted median	12	0.00293664	0.0348817	0.932906	0.227374	-0.0654314	0.0713047	1.00294	0.936663	1.07391	1.0029 (0.9367 - 1.0739)	Absolute count	Myeloid cell	MDSC_Trait5	CD33dim HLA DR- AC	GCST90001531
ebi-a-GCST90001531	VdwBeA	Benign neoplasm of ovary	|| id:ebi-a-GCST90001531	Inverse variance weighted	12	0.0309727	0.0284954	0.277065	0.227374	-0.0248783	0.0868237	1.03146	0.975429	1.0907	1.0315 (0.9754 - 1.0907)	Absolute count	Myeloid cell	MDSC_Trait5	CD33dim HLA DR- AC	GCST90001531
ebi-a-GCST90001531	VdwBeA	Benign neoplasm of ovary	|| id:ebi-a-GCST90001531	Simple mode	12	0.0304859	0.0615918	0.630361	0.227374	-0.0902341	0.151206	1.03096	0.913717	1.16324	1.0310 (0.9137 - 1.1632)	Absolute count	Myeloid cell	MDSC_Trait5	CD33dim HLA DR- AC	GCST90001531
ebi-a-GCST90001531	VdwBeA	Benign neoplasm of ovary	|| id:ebi-a-GCST90001531	Weighted mode	12	0.000571599	0.0328694	0.986437	0.227374	-0.0638525	0.0649957	1.00057	0.938143	1.06715	1.0006 (0.9381 - 1.0672)	Absolute count	Myeloid cell	MDSC_Trait5	CD33dim HLA DR- AC	GCST90001531
ebi-a-GCST90001532	VdwBeA	Benign neoplasm of ovary	|| id:ebi-a-GCST90001532	MR Egger	13	-0.0377304	0.0552687	0.508936	0.251479	-0.146057	0.0705963	0.962972	0.864108	1.07315	0.9630 (0.8641 - 1.0731)	Absolute count	Myeloid cell	MDSC_Trait8	Basophil AC	GCST90001532
ebi-a-GCST90001532	VdwBeA	Benign neoplasm of ovary	|| id:ebi-a-GCST90001532	Weighted median	13	0.0118219	0.0329621	0.719855	0.251479	-0.0527838	0.0764277	1.01189	0.948585	1.07942	1.0119 (0.9486 - 1.0794)	Absolute count	Myeloid cell	MDSC_Trait8	Basophil AC	GCST90001532
ebi-a-GCST90001532	VdwBeA	Benign neoplasm of ovary	|| id:ebi-a-GCST90001532	Inverse variance weighted	13	0.0385343	0.0261012	0.139851	0.251479	-0.0126239	0.0896926	1.03929	0.987455	1.09384	1.0393 (0.9875 - 1.0938)	Absolute count	Myeloid cell	MDSC_Trait8	Basophil AC	GCST90001532
ebi-a-GCST90001532	VdwBeA	Benign neoplasm of ovary	|| id:ebi-a-GCST90001532	Simple mode	13	0.0242941	0.0556451	0.670161	0.251479	-0.0847703	0.133359	1.02459	0.918723	1.14266	1.0246 (0.9187 - 1.1427)	Absolute count	Myeloid cell	MDSC_Trait8	Basophil AC	GCST90001532
ebi-a-GCST90001532	VdwBeA	Benign neoplasm of ovary	|| id:ebi-a-GCST90001532	Weighted mode	13	0.00536812	0.0305695	0.863534	0.251479	-0.054548	0.0652843	1.00538	0.946913	1.06746	1.0054 (0.9469 - 1.0675)	Absolute count	Myeloid cell	MDSC_Trait8	Basophil AC	GCST90001532
ebi-a-GCST90001533	VdwBeA	Benign neoplasm of ovary	|| id:ebi-a-GCST90001533	MR Egger	11	-0.021897	0.0505771	0.675246	0.235153	-0.121028	0.0772341	0.978341	0.886009	1.08029	0.9783 (0.8860 - 1.0803)	Relative count	Myeloid cell	MDSC_Trait9	Basophil %CD33dim HLA DR- CD66b-	GCST90001533
ebi-a-GCST90001533	VdwBeA	Benign neoplasm of ovary	|| id:ebi-a-GCST90001533	Weighted median	11	-0.00817305	0.030172	0.786482	0.235153	-0.0673101	0.050964	0.99186	0.934905	1.05229	0.9919 (0.9349 - 1.0523)	Relative count	Myeloid cell	MDSC_Trait9	Basophil %CD33dim HLA DR- CD66b-	GCST90001533
ebi-a-GCST90001533	VdwBeA	Benign neoplasm of ovary	|| id:ebi-a-GCST90001533	Inverse variance weighted	11	0.0292419	0.0246946	0.236357	0.235153	-0.0191595	0.0776434	1.02967	0.981023	1.08074	1.0297 (0.9810 - 1.0807)	Relative count	Myeloid cell	MDSC_Trait9	Basophil %CD33dim HLA DR- CD66b-	GCST90001533
ebi-a-GCST90001533	VdwBeA	Benign neoplasm of ovary	|| id:ebi-a-GCST90001533	Simple mode	11	0.00376507	0.0583087	0.949788	0.235153	-0.11052	0.11805	1.00377	0.895368	1.1253	1.0038 (0.8954 - 1.1253)	Relative count	Myeloid cell	MDSC_Trait9	Basophil %CD33dim HLA DR- CD66b-	GCST90001533
ebi-a-GCST90001533	VdwBeA	Benign neoplasm of ovary	|| id:ebi-a-GCST90001533	Weighted mode	11	-0.00691586	0.0342517	0.844033	0.235153	-0.0740492	0.0602174	0.993108	0.928626	1.06207	0.9931 (0.9286 - 1.0621)	Relative count	Myeloid cell	MDSC_Trait9	Basophil %CD33dim HLA DR- CD66b-	GCST90001533
ebi-a-GCST90001534	VdwBeA	Benign neoplasm of ovary	|| id:ebi-a-GCST90001534	MR Egger	9	0.0631958	0.144603	0.675253	0.0636323	-0.220225	0.346617	1.06524	0.802338	1.41427	1.0652 (0.8023 - 1.4143)	Absolute count	Maturation stages of T cell	MT_ry_Trait514	CD45RA- CD4+ AC	GCST90001534
ebi-a-GCST90001534	VdwBeA	Benign neoplasm of ovary	|| id:ebi-a-GCST90001534	Weighted median	9	0.0121081	0.0656535	0.853681	0.0636323	-0.116573	0.140789	1.01218	0.889965	1.15118	1.0122 (0.8900 - 1.1512)	Absolute count	Maturation stages of T cell	MT_ry_Trait514	CD45RA- CD4+ AC	GCST90001534
ebi-a-GCST90001534	VdwBeA	Benign neoplasm of ovary	|| id:ebi-a-GCST90001534	Inverse variance weighted	9	0.0143681	0.047877	0.764098	0.0636323	-0.0794708	0.108207	1.01447	0.923605	1.11428	1.0145 (0.9236 - 1.1143)	Absolute count	Maturation stages of T cell	MT_ry_Trait514	CD45RA- CD4+ AC	GCST90001534
ebi-a-GCST90001534	VdwBeA	Benign neoplasm of ovary	|| id:ebi-a-GCST90001534	Simple mode	9	0.0361115	0.0879229	0.69206	0.0636323	-0.136217	0.20844	1.03677	0.872653	1.23176	1.0368 (0.8727 - 1.2318)	Absolute count	Maturation stages of T cell	MT_ry_Trait514	CD45RA- CD4+ AC	GCST90001534
ebi-a-GCST90001534	VdwBeA	Benign neoplasm of ovary	|| id:ebi-a-GCST90001534	Weighted mode	9	0.015906	0.0674684	0.819547	0.0636323	-0.116332	0.148144	1.01603	0.89018	1.15968	1.0160 (0.8902 - 1.1597)	Absolute count	Maturation stages of T cell	MT_ry_Trait514	CD45RA- CD4+ AC	GCST90001534
ebi-a-GCST90001535	VdwBeA	Benign neoplasm of ovary	|| id:ebi-a-GCST90001535	MR Egger	14	0.0239068	0.122807	0.848908	0.102784	-0.216794	0.264608	1.02419	0.805096	1.30292	1.0242 (0.8051 - 1.3029)	Relative count	Maturation stages of T cell	MT_ry_Trait515	CD45RA- CD4+ %CD4+	GCST90001535
ebi-a-GCST90001535	VdwBeA	Benign neoplasm of ovary	|| id:ebi-a-GCST90001535	Weighted median	14	-0.0353181	0.0595525	0.553142	0.102784	-0.152041	0.0814047	0.965298	0.858953	1.08481	0.9653 (0.8590 - 1.0848)	Relative count	Maturation stages of T cell	MT_ry_Trait515	CD45RA- CD4+ %CD4+	GCST90001535
ebi-a-GCST90001535	VdwBeA	Benign neoplasm of ovary	|| id:ebi-a-GCST90001535	Inverse variance weighted	14	-0.0287156	0.0438299	0.512365	0.102784	-0.114622	0.057191	0.971693	0.891703	1.05886	0.9717 (0.8917 - 1.0589)	Relative count	Maturation stages of T cell	MT_ry_Trait515	CD45RA- CD4+ %CD4+	GCST90001535
ebi-a-GCST90001535	VdwBeA	Benign neoplasm of ovary	|| id:ebi-a-GCST90001535	Simple mode	14	-0.0437	0.0958148	0.655852	0.102784	-0.231497	0.144097	0.957241	0.793345	1.155	0.9572 (0.7933 - 1.1550)	Relative count	Maturation stages of T cell	MT_ry_Trait515	CD45RA- CD4+ %CD4+	GCST90001535
ebi-a-GCST90001535	VdwBeA	Benign neoplasm of ovary	|| id:ebi-a-GCST90001535	Weighted mode	14	-0.0587614	0.0990068	0.563025	0.102784	-0.252815	0.135292	0.942932	0.776612	1.14487	0.9429 (0.7766 - 1.1449)	Relative count	Maturation stages of T cell	MT_ry_Trait515	CD45RA- CD4+ %CD4+	GCST90001535
ebi-a-GCST90001536	VdwBeA	Benign neoplasm of ovary	|| id:ebi-a-GCST90001536	MR Egger	10	0.124288	0.11897	0.326696	0.0728879	-0.108893	0.357469	1.13234	0.896827	1.42971	1.1323 (0.8968 - 1.4297)	Relative count	Maturation stages of T cell	MT_ry_Trait516	CD45RA- CD4+ %T cell	GCST90001536
ebi-a-GCST90001536	VdwBeA	Benign neoplasm of ovary	|| id:ebi-a-GCST90001536	Weighted median	10	0.077388	0.0585407	0.186184	0.0728879	-0.0373518	0.192128	1.08046	0.963337	1.21183	1.0805 (0.9633 - 1.2118)	Relative count	Maturation stages of T cell	MT_ry_Trait516	CD45RA- CD4+ %T cell	GCST90001536
ebi-a-GCST90001536	VdwBeA	Benign neoplasm of ovary	|| id:ebi-a-GCST90001536	Inverse variance weighted	10	0.0411268	0.046808	0.379603	0.0728879	-0.0506168	0.13287	1.04198	0.950643	1.1421	1.0420 (0.9506 - 1.1421)	Relative count	Maturation stages of T cell	MT_ry_Trait516	CD45RA- CD4+ %T cell	GCST90001536
ebi-a-GCST90001536	VdwBeA	Benign neoplasm of ovary	|| id:ebi-a-GCST90001536	Simple mode	10	0.0899273	0.092531	0.356513	0.0728879	-0.0914335	0.271288	1.09409	0.912622	1.31165	1.0941 (0.9126 - 1.3117)	Relative count	Maturation stages of T cell	MT_ry_Trait516	CD45RA- CD4+ %T cell	GCST90001536
ebi-a-GCST90001536	VdwBeA	Benign neoplasm of ovary	|| id:ebi-a-GCST90001536	Weighted mode	10	0.0885853	0.0831144	0.31426	0.0728879	-0.074319	0.25149	1.09263	0.928376	1.28594	1.0926 (0.9284 - 1.2859)	Relative count	Maturation stages of T cell	MT_ry_Trait516	CD45RA- CD4+ %T cell	GCST90001536
ebi-a-GCST90001537	VdwBeA	Benign neoplasm of ovary	|| id:ebi-a-GCST90001537	MR Egger	11	0.0610595	0.084787	0.48971	0.0819638	-0.105123	0.227242	1.06296	0.900214	1.25513	1.0630 (0.9002 - 1.2551)	Absolute count	Maturation stages of T cell	MT_Trait503	CM CD4+ AC	GCST90001537
ebi-a-GCST90001537	VdwBeA	Benign neoplasm of ovary	|| id:ebi-a-GCST90001537	Weighted median	11	0.0825191	0.0611908	0.17748	0.0819638	-0.0374148	0.202453	1.08602	0.963277	1.2244	1.0860 (0.9633 - 1.2244)	Absolute count	Maturation stages of T cell	MT_Trait503	CM CD4+ AC	GCST90001537
ebi-a-GCST90001537	VdwBeA	Benign neoplasm of ovary	|| id:ebi-a-GCST90001537	Inverse variance weighted	11	0.0543579	0.0444236	0.221093	0.0819638	-0.0327124	0.141428	1.05586	0.967817	1.15192	1.0559 (0.9678 - 1.1519)	Absolute count	Maturation stages of T cell	MT_Trait503	CM CD4+ AC	GCST90001537
ebi-a-GCST90001537	VdwBeA	Benign neoplasm of ovary	|| id:ebi-a-GCST90001537	Simple mode	11	0.0212559	0.0858683	0.809498	0.0819638	-0.147046	0.189558	1.02148	0.863254	1.20871	1.0215 (0.8633 - 1.2087)	Absolute count	Maturation stages of T cell	MT_Trait503	CM CD4+ AC	GCST90001537
ebi-a-GCST90001537	VdwBeA	Benign neoplasm of ovary	|| id:ebi-a-GCST90001537	Weighted mode	11	0.0780339	0.0645466	0.254489	0.0819638	-0.0484775	0.204545	1.08116	0.952679	1.22697	1.0812 (0.9527 - 1.2270)	Absolute count	Maturation stages of T cell	MT_Trait503	CM CD4+ AC	GCST90001537
ebi-a-GCST90001538	VdwBeA	Benign neoplasm of ovary	|| id:ebi-a-GCST90001538	MR Egger	17	-0.0650305	0.0821044	0.440681	0.115255	-0.225955	0.0958941	0.937039	0.797754	1.10064	0.9370 (0.7978 - 1.1006)	Relative count	Maturation stages of T cell	MT_Trait504	CM CD4+ %CD4+	GCST90001538
ebi-a-GCST90001538	VdwBeA	Benign neoplasm of ovary	|| id:ebi-a-GCST90001538	Weighted median	17	-0.0504429	0.0452942	0.265419	0.115255	-0.13922	0.0383337	0.950808	0.870037	1.03908	0.9508 (0.8700 - 1.0391)	Relative count	Maturation stages of T cell	MT_Trait504	CM CD4+ %CD4+	GCST90001538
ebi-a-GCST90001538	VdwBeA	Benign neoplasm of ovary	|| id:ebi-a-GCST90001538	Inverse variance weighted	17	-0.0451559	0.0344902	0.190453	0.115255	-0.112757	0.0224449	0.955848	0.893368	1.0227	0.9558 (0.8934 - 1.0227)	Relative count	Maturation stages of T cell	MT_Trait504	CM CD4+ %CD4+	GCST90001538
ebi-a-GCST90001538	VdwBeA	Benign neoplasm of ovary	|| id:ebi-a-GCST90001538	Simple mode	17	-0.104711	0.0787918	0.202502	0.115255	-0.259143	0.0497206	0.900585	0.771713	1.05098	0.9006 (0.7717 - 1.0510)	Relative count	Maturation stages of T cell	MT_Trait504	CM CD4+ %CD4+	GCST90001538
ebi-a-GCST90001538	VdwBeA	Benign neoplasm of ovary	|| id:ebi-a-GCST90001538	Weighted mode	17	-0.0711482	0.0485511	0.162179	0.115255	-0.166308	0.0240119	0.931324	0.846785	1.0243	0.9313 (0.8468 - 1.0243)	Relative count	Maturation stages of T cell	MT_Trait504	CM CD4+ %CD4+	GCST90001538
ebi-a-GCST90001539	VdwBeA	Benign neoplasm of ovary	|| id:ebi-a-GCST90001539	MR Egger	11	-0.0812332	0.143907	0.586216	0.0758652	-0.363291	0.200825	0.921979	0.695384	1.22241	0.9220 (0.6954 - 1.2224)	Relative count	Maturation stages of T cell	MT_Trait505	CM CD4+ %T cell	GCST90001539
ebi-a-GCST90001539	VdwBeA	Benign neoplasm of ovary	|| id:ebi-a-GCST90001539	Weighted median	11	-0.134475	0.0668115	0.0441405	0.0758652	-0.265425	-0.00352458	0.874175	0.76688	0.996482	0.8742 (0.7669 - 0.9965)	Relative count	Maturation stages of T cell	MT_Trait505	CM CD4+ %T cell	GCST90001539
ebi-a-GCST90001539	VdwBeA	Benign neoplasm of ovary	|| id:ebi-a-GCST90001539	Inverse variance weighted	11	-0.0557308	0.0507972	0.272587	0.0758652	-0.155293	0.0438317	0.945794	0.856164	1.04481	0.9458 (0.8562 - 1.0448)	Relative count	Maturation stages of T cell	MT_Trait505	CM CD4+ %T cell	GCST90001539
ebi-a-GCST90001539	VdwBeA	Benign neoplasm of ovary	|| id:ebi-a-GCST90001539	Simple mode	11	-0.154459	0.0961404	0.139222	0.0758652	-0.342894	0.0339759	0.856878	0.709713	1.03456	0.8569 (0.7097 - 1.0346)	Relative count	Maturation stages of T cell	MT_Trait505	CM CD4+ %T cell	GCST90001539
ebi-a-GCST90001539	VdwBeA	Benign neoplasm of ovary	|| id:ebi-a-GCST90001539	Weighted mode	11	-0.152825	0.0959012	0.142118	0.0758652	-0.340791	0.0351418	0.85828	0.711208	1.03577	0.8583 (0.7112 - 1.0358)	Relative count	Maturation stages of T cell	MT_Trait505	CM CD4+ %T cell	GCST90001539
ebi-a-GCST90001540	VdwBeA	Benign neoplasm of ovary	|| id:ebi-a-GCST90001540	MR Egger	10	0.449928	0.234036	0.0907685	0.0832987	-0.00878232	0.908639	1.5682	0.991256	2.48094	1.5682 (0.9913 - 2.4809)	Absolute count	Maturation stages of T cell	MT_Trait506	Naive CD4+ AC	GCST90001540
ebi-a-GCST90001540	VdwBeA	Benign neoplasm of ovary	|| id:ebi-a-GCST90001540	Weighted median	10	-0.000927962	0.0632699	0.988298	0.0832987	-0.124937	0.123081	0.999072	0.882553	1.13098	0.9991 (0.8826 - 1.1310)	Absolute count	Maturation stages of T cell	MT_Trait506	Naive CD4+ AC	GCST90001540
ebi-a-GCST90001540	VdwBeA	Benign neoplasm of ovary	|| id:ebi-a-GCST90001540	Inverse variance weighted	10	-0.0303501	0.0487283	0.533388	0.0832987	-0.125857	0.0651573	0.970106	0.881741	1.06733	0.9701 (0.8817 - 1.0673)	Absolute count	Maturation stages of T cell	MT_Trait506	Naive CD4+ AC	GCST90001540
ebi-a-GCST90001540	VdwBeA	Benign neoplasm of ovary	|| id:ebi-a-GCST90001540	Simple mode	10	0.105086	0.121686	0.410243	0.0832987	-0.13342	0.343591	1.11081	0.875098	1.41	1.1108 (0.8751 - 1.4100)	Absolute count	Maturation stages of T cell	MT_Trait506	Naive CD4+ AC	GCST90001540
ebi-a-GCST90001540	VdwBeA	Benign neoplasm of ovary	|| id:ebi-a-GCST90001540	Weighted mode	10	0.0909031	0.104907	0.408716	0.0832987	-0.114714	0.296521	1.09516	0.891621	1.34517	1.0952 (0.8916 - 1.3452)	Absolute count	Maturation stages of T cell	MT_Trait506	Naive CD4+ AC	GCST90001540
ebi-a-GCST90001541	VdwBeA	Benign neoplasm of ovary	|| id:ebi-a-GCST90001541	MR Egger	19	0.0968052	0.124894	0.448928	0.138742	-0.147986	0.341597	1.10165	0.862443	1.40719	1.1016 (0.8624 - 1.4072)	Relative count	Maturation stages of T cell	MT_Trait507	Naive CD4+ %CD4+	GCST90001541
ebi-a-GCST90001541	VdwBeA	Benign neoplasm of ovary	|| id:ebi-a-GCST90001541	Weighted median	19	0.0672156	0.054548	0.217864	0.138742	-0.0396985	0.17413	1.06953	0.961079	1.19021	1.0695 (0.9611 - 1.1902)	Relative count	Maturation stages of T cell	MT_Trait507	Naive CD4+ %CD4+	GCST90001541
ebi-a-GCST90001541	VdwBeA	Benign neoplasm of ovary	|| id:ebi-a-GCST90001541	Inverse variance weighted	19	0.0135707	0.0391582	0.728921	0.138742	-0.0631794	0.0903208	1.01366	0.938775	1.09453	1.0137 (0.9388 - 1.0945)	Relative count	Maturation stages of T cell	MT_Trait507	Naive CD4+ %CD4+	GCST90001541
ebi-a-GCST90001541	VdwBeA	Benign neoplasm of ovary	|| id:ebi-a-GCST90001541	Simple mode	19	0.0967825	0.0868473	0.279768	0.138742	-0.0734382	0.267003	1.10162	0.929194	1.30604	1.1016 (0.9292 - 1.3060)	Relative count	Maturation stages of T cell	MT_Trait507	Naive CD4+ %CD4+	GCST90001541
ebi-a-GCST90001541	VdwBeA	Benign neoplasm of ovary	|| id:ebi-a-GCST90001541	Weighted mode	19	0.105097	0.0716507	0.159687	0.138742	-0.0353386	0.245532	1.11082	0.965279	1.2783	1.1108 (0.9653 - 1.2783)	Relative count	Maturation stages of T cell	MT_Trait507	Naive CD4+ %CD4+	GCST90001541
ebi-a-GCST90001542	VdwBeA	Benign neoplasm of ovary	|| id:ebi-a-GCST90001542	MR Egger	7	-0.209825	0.309025	0.527294	0.0478368	-0.815513	0.395863	0.810726	0.442412	1.48567	0.8107 (0.4424 - 1.4857)	Absolute count	Maturation stages of T cell	MT_Trait508	EM CD4+ AC	GCST90001542
ebi-a-GCST90001542	VdwBeA	Benign neoplasm of ovary	|| id:ebi-a-GCST90001542	Weighted median	7	-0.0213657	0.0649043	0.742013	0.0478368	-0.148578	0.105847	0.978861	0.861933	1.11165	0.9789 (0.8619 - 1.1117)	Absolute count	Maturation stages of T cell	MT_Trait508	EM CD4+ AC	GCST90001542
ebi-a-GCST90001542	VdwBeA	Benign neoplasm of ovary	|| id:ebi-a-GCST90001542	Inverse variance weighted	7	-0.02788	0.0531341	0.599785	0.0478368	-0.132023	0.0762628	0.972505	0.876321	1.07925	0.9725 (0.8763 - 1.0792)	Absolute count	Maturation stages of T cell	MT_Trait508	EM CD4+ AC	GCST90001542
ebi-a-GCST90001542	VdwBeA	Benign neoplasm of ovary	|| id:ebi-a-GCST90001542	Simple mode	7	-0.0721224	0.0991148	0.494223	0.0478368	-0.266387	0.122143	0.930417	0.766142	1.12992	0.9304 (0.7661 - 1.1299)	Absolute count	Maturation stages of T cell	MT_Trait508	EM CD4+ AC	GCST90001542
ebi-a-GCST90001542	VdwBeA	Benign neoplasm of ovary	|| id:ebi-a-GCST90001542	Weighted mode	7	-0.00514833	0.0704056	0.944084	0.0478368	-0.143143	0.132847	0.994865	0.86663	1.14207	0.9949 (0.8666 - 1.1421)	Absolute count	Maturation stages of T cell	MT_Trait508	EM CD4+ AC	GCST90001542
ebi-a-GCST90001543	VdwBeA	Benign neoplasm of ovary	|| id:ebi-a-GCST90001543	MR Egger	12	-0.257581	0.211996	0.252265	0.0859926	-0.673093	0.157932	0.772919	0.510128	1.17109	0.7729 (0.5101 - 1.1711)	Relative count	Maturation stages of T cell	MT_Trait509	EM CD4+ %CD4+	GCST90001543
ebi-a-GCST90001543	VdwBeA	Benign neoplasm of ovary	|| id:ebi-a-GCST90001543	Weighted median	12	0.00151562	0.0770836	0.984313	0.0859926	-0.149568	0.1526	1.00152	0.86108	1.16486	1.0015 (0.8611 - 1.1649)	Relative count	Maturation stages of T cell	MT_Trait509	EM CD4+ %CD4+	GCST90001543
ebi-a-GCST90001543	VdwBeA	Benign neoplasm of ovary	|| id:ebi-a-GCST90001543	Inverse variance weighted	12	-0.0916406	0.0576188	0.111731	0.0859926	-0.204573	0.0212923	0.912433	0.814995	1.02152	0.9124 (0.8150 - 1.0215)	Relative count	Maturation stages of T cell	MT_Trait509	EM CD4+ %CD4+	GCST90001543
ebi-a-GCST90001543	VdwBeA	Benign neoplasm of ovary	|| id:ebi-a-GCST90001543	Simple mode	12	0.0100488	0.130228	0.939879	0.0859926	-0.245198	0.265296	1.0101	0.78255	1.30382	1.0101 (0.7825 - 1.3038)	Relative count	Maturation stages of T cell	MT_Trait509	EM CD4+ %CD4+	GCST90001543
ebi-a-GCST90001543	VdwBeA	Benign neoplasm of ovary	|| id:ebi-a-GCST90001543	Weighted mode	12	0.0227659	0.104574	0.831647	0.0859926	-0.182199	0.227731	1.02303	0.833436	1.25575	1.0230 (0.8334 - 1.2557)	Relative count	Maturation stages of T cell	MT_Trait509	EM CD4+ %CD4+	GCST90001543
ebi-a-GCST90001544	VdwBeA	Benign neoplasm of ovary	|| id:ebi-a-GCST90001544	MR Egger	12	-0.00718088	0.131259	0.957449	0.0926081	-0.264448	0.250086	0.992845	0.76763	1.28414	0.9928 (0.7676 - 1.2841)	Relative count	Maturation stages of T cell	MT_Trait510	EM CD4+ %T cell	GCST90001544
ebi-a-GCST90001544	VdwBeA	Benign neoplasm of ovary	|| id:ebi-a-GCST90001544	Weighted median	12	-0.050048	0.0570306	0.380181	0.0926081	-0.161828	0.0617321	0.951184	0.850587	1.06368	0.9512 (0.8506 - 1.0637)	Relative count	Maturation stages of T cell	MT_Trait510	EM CD4+ %T cell	GCST90001544
ebi-a-GCST90001544	VdwBeA	Benign neoplasm of ovary	|| id:ebi-a-GCST90001544	Inverse variance weighted	12	-0.0043304	0.0432313	0.920211	0.0926081	-0.0890637	0.0804029	0.995679	0.914787	1.08372	0.9957 (0.9148 - 1.0837)	Relative count	Maturation stages of T cell	MT_Trait510	EM CD4+ %T cell	GCST90001544
ebi-a-GCST90001544	VdwBeA	Benign neoplasm of ovary	|| id:ebi-a-GCST90001544	Simple mode	12	-0.0252831	0.0854546	0.772843	0.0926081	-0.192774	0.142208	0.975034	0.824668	1.15282	0.9750 (0.8247 - 1.1528)	Relative count	Maturation stages of T cell	MT_Trait510	EM CD4+ %T cell	GCST90001544
ebi-a-GCST90001544	VdwBeA	Benign neoplasm of ovary	|| id:ebi-a-GCST90001544	Weighted mode	12	-0.0520973	0.0668905	0.452501	0.0926081	-0.183203	0.0790082	0.949237	0.832599	1.08221	0.9492 (0.8326 - 1.0822)	Relative count	Maturation stages of T cell	MT_Trait510	EM CD4+ %T cell	GCST90001544
ebi-a-GCST90001545	VdwBeA	Benign neoplasm of ovary	|| id:ebi-a-GCST90001545	MR Egger	5	-0.265268	0.232133	0.336081	0.0430048	-0.720249	0.189712	0.767	0.486631	1.2089	0.7670 (0.4866 - 1.2089)	Absolute count	Maturation stages of T cell	MT_Trait511	TD CD4+ AC	GCST90001545
ebi-a-GCST90001545	VdwBeA	Benign neoplasm of ovary	|| id:ebi-a-GCST90001545	Weighted median	5	0.0562962	0.0770254	0.464853	0.0430048	-0.0946735	0.207266	1.05791	0.90967	1.23031	1.0579 (0.9097 - 1.2303)	Absolute count	Maturation stages of T cell	MT_Trait511	TD CD4+ AC	GCST90001545
ebi-a-GCST90001545	VdwBeA	Benign neoplasm of ovary	|| id:ebi-a-GCST90001545	Inverse variance weighted	5	0.0891024	0.0643703	0.166292	0.0430048	-0.0370633	0.215268	1.09319	0.963615	1.24019	1.0932 (0.9636 - 1.2402)	Absolute count	Maturation stages of T cell	MT_Trait511	TD CD4+ AC	GCST90001545
ebi-a-GCST90001545	VdwBeA	Benign neoplasm of ovary	|| id:ebi-a-GCST90001545	Simple mode	5	0.0536121	0.0997777	0.619547	0.0430048	-0.141952	0.249176	1.05508	0.867663	1.28297	1.0551 (0.8677 - 1.2830)	Absolute count	Maturation stages of T cell	MT_Trait511	TD CD4+ AC	GCST90001545
ebi-a-GCST90001545	VdwBeA	Benign neoplasm of ovary	|| id:ebi-a-GCST90001545	Weighted mode	5	0.0623308	0.0883301	0.519328	0.0430048	-0.110796	0.235458	1.06431	0.895121	1.26549	1.0643 (0.8951 - 1.2655)	Absolute count	Maturation stages of T cell	MT_Trait511	TD CD4+ AC	GCST90001545
ebi-a-GCST90001546	VdwBeA	Benign neoplasm of ovary	|| id:ebi-a-GCST90001546	MR Egger	10	0.295475	0.177635	0.134806	0.0962852	-0.0526897	0.64364	1.34376	0.948674	1.9034	1.3438 (0.9487 - 1.9034)	Relative count	Maturation stages of T cell	MT_Trait512	TD CD4+ %CD4+	GCST90001546
ebi-a-GCST90001546	VdwBeA	Benign neoplasm of ovary	|| id:ebi-a-GCST90001546	Weighted median	10	-0.0439928	0.0653542	0.500856	0.0962852	-0.172087	0.0841014	0.956961	0.841906	1.08774	0.9570 (0.8419 - 1.0877)	Relative count	Maturation stages of T cell	MT_Trait512	TD CD4+ %CD4+	GCST90001546
ebi-a-GCST90001546	VdwBeA	Benign neoplasm of ovary	|| id:ebi-a-GCST90001546	Inverse variance weighted	10	-0.0217117	0.0665604	0.744277	0.0962852	-0.15217	0.108747	0.978522	0.858842	1.11488	0.9785 (0.8588 - 1.1149)	Relative count	Maturation stages of T cell	MT_Trait512	TD CD4+ %CD4+	GCST90001546
ebi-a-GCST90001546	VdwBeA	Benign neoplasm of ovary	|| id:ebi-a-GCST90001546	Simple mode	10	-0.0637487	0.0963182	0.524646	0.0962852	-0.252532	0.125035	0.938241	0.776831	1.13319	0.9382 (0.7768 - 1.1332)	Relative count	Maturation stages of T cell	MT_Trait512	TD CD4+ %CD4+	GCST90001546
ebi-a-GCST90001546	VdwBeA	Benign neoplasm of ovary	|| id:ebi-a-GCST90001546	Weighted mode	10	-0.0493373	0.0757886	0.531323	0.0962852	-0.197883	0.0992084	0.95186	0.820466	1.1043	0.9519 (0.8205 - 1.1043)	Relative count	Maturation stages of T cell	MT_Trait512	TD CD4+ %CD4+	GCST90001546
ebi-a-GCST90001547	VdwBeA	Benign neoplasm of ovary	|| id:ebi-a-GCST90001547	MR Egger	10	0.105776	0.162372	0.533023	0.1028	-0.212473	0.424026	1.11157	0.808582	1.5281	1.1116 (0.8086 - 1.5281)	Relative count	Maturation stages of T cell	MT_Trait513	TD CD4+ %T cell	GCST90001547
ebi-a-GCST90001547	VdwBeA	Benign neoplasm of ovary	|| id:ebi-a-GCST90001547	Weighted median	10	-0.0385198	0.063576	0.544591	0.1028	-0.163129	0.0860892	0.962213	0.849482	1.0899	0.9622 (0.8495 - 1.0899)	Relative count	Maturation stages of T cell	MT_Trait513	TD CD4+ %T cell	GCST90001547
ebi-a-GCST90001547	VdwBeA	Benign neoplasm of ovary	|| id:ebi-a-GCST90001547	Inverse variance weighted	10	-0.00856277	0.0466603	0.854396	0.1028	-0.100017	0.0828915	0.991474	0.904822	1.08642	0.9915 (0.9048 - 1.0864)	Relative count	Maturation stages of T cell	MT_Trait513	TD CD4+ %T cell	GCST90001547
ebi-a-GCST90001547	VdwBeA	Benign neoplasm of ovary	|| id:ebi-a-GCST90001547	Simple mode	10	-0.0208292	0.0969606	0.834696	0.1028	-0.210872	0.169214	0.979386	0.809878	1.18437	0.9794 (0.8099 - 1.1844)	Relative count	Maturation stages of T cell	MT_Trait513	TD CD4+ %T cell	GCST90001547
ebi-a-GCST90001547	VdwBeA	Benign neoplasm of ovary	|| id:ebi-a-GCST90001547	Weighted mode	10	-0.0379629	0.0725533	0.613443	0.1028	-0.180167	0.104242	0.962749	0.83513	1.10987	0.9627 (0.8351 - 1.1099)	Relative count	Maturation stages of T cell	MT_Trait513	TD CD4+ %T cell	GCST90001547
[truncated: 2,839 more rows]

## Sheet: Table S5
Table S5 MR analysis was used to investigate the link between immunophenotypes and cervical carcinoma in situ.
[truncated: 3,617 more rows]

[truncated: 5 more sheets: Table S6, Table S7, Table S8, Table S9, Table S10]
